# Supplementary material for: A mathematical-adapted model to analyze the characteristics for the mortality of COVID-19
Source: Sci Rep. 2022 Mar 31;12:5493. doi: 10.1038/s41598-022-09442-z (PMC8970067; doi:10.1038/s41598-022-09442-z)
Supplement: Supplementary file 1 — Supplementary Information 1. [file 41598_2022_9442_MOESM1_ESM.xlsx]

## Sheet: Sheet1
Column title	Datatype	Description
id_evento_caso	Integer	Case number
sexo	Text (string)	Sex
edad	Integer	Age
edad_años_meses	Text (string)	Age indicated in months or years
residencia_pais_nombre	Text (string)	Country of residence
residencia_provincia_nombre	Text (string)	Province of residence
residencia_departamento_nombre	Text (string)	Residence department
carga_provincia_nombre	Text (string)	Load establishment province
fecha_inicio_sintomas	ISO-8601 date (date)	Symptom Onset Date
fecha_apertura	ISO-8601 date (date)	Case opening date
sepi_apertura	Integer	Epidemiological week of opening date
fecha_internacion	ISO-8601 date (date)	Hospitalization date
cuidado_intensivo	Text (string)	Indication if you were in intensive care
fecha_cui_intensivo	ISO-8601 date (date)	Date of admission to intensive care, if applicable
fallecido	Text (string)	Indication of deceased
fecha_fallecimiento	ISO-8601 time (time)	Date of death, if applicable
asistencia_respiratoria_mecanica	Text (string)	Indication if mechanical ventilation is required
carga_provincia_id	Integer	Loading Province Code
origen_financiamiento	Text (string)	Funding source
clasificacion	Text (string)	Manual sorting of the record
clasificacion_resumen	Text (string)	Case classification
residencia_provincia_id	Integer	Province of residence code
fecha_diagnostico	ISO-8601 time (time)	Date of diagnosis
residencia_departamento_id	Integer	Department of residence code
ultima_actualizacion	ISO-8601 date (date)	Last update
