# Supplementary material for: A mathematical-adapted model to analyze the characteristics for the mortality of COVID-19
Source: Sci Rep. 2022 Mar 31;12:5493. doi: 10.1038/s41598-022-09442-z (PMC8970067; doi:10.1038/s41598-022-09442-z)
Supplement: Supplementary file 2 — Supplementary Information 2. [file 41598_2022_9442_MOESM2_ESM.xlsx]

## Sheet: Sheet1
id_evento_caso	sexo	edad	edad_a?os_meses	residencia_pais_nombre	residencia_provincia_nombre	residencia_departamento_nombre	carga_provincia_nombre	fecha_inicio_sintomas	fecha_apertura	sepi_apertura	fecha_internacion	cuidado_intensivo	fecha_cui_intensivo	fallecido	fecha_fallecimiento	asistencia_respiratoria_mecanica	carga_provincia_id	origen_financiamiento	clasificacion	clasificacion_resumen	residencia_provincia_id	fecha_diagnostico	residencia_departamento_id	ultima_actualizacion
1000000	M	53	A?os	Argentina	CABA	SIN ESPECIFICAR	Buenos Aires		2020-06-01	23		NO		NO		NO	6	Privado	Caso Descartado	Descartado	2	2020-06-09	0	2020-12-17
1000002	M	21	A?os	Argentina	Buenos Aires	La Matanza	Buenos Aires		2020-06-01	23		NO		NO		NO	6	Público	Caso Descartado	Descartado	6	2020-06-01	427	2020-12-17
1000003	F	41	A?os	Argentina	Córdoba	Capital	Córdoba	2020-05-24	2020-06-01	23		NO		NO		NO	14	Privado	Caso Descartado	Descartado	14	2020-06-01	14	2020-12-17
1000005	F	58	A?os	Argentina	Mendoza	Las Heras	Mendoza		2020-06-01	23		NO		NO		NO	50	Público	Caso Descartado	Descartado	50	2020-06-01	49	2020-12-17
1000006	M	28	A?os	Argentina	Buenos Aires	Malvinas Argentinas	Buenos Aires	2020-05-30	2020-06-01	23		NO		NO		NO	6	Público	Caso sospechoso - No Activo - Con muestra sin resultado concluyente	Sospechoso	6		515	2020-12-17
1000007	M	26	A?os	Argentina	Formosa	Pati?o	Formosa		2020-06-01	23		NO		NO		NO	34	Público	Caso confirmado por laboratorio - No Activo por criterio de laboratorio	Confirmado	34	2020-06-25	35	2020-12-17
1000008	F	69	A?os	Argentina	CABA	SIN ESPECIFICAR	CABA	2020-05-31	2020-06-01	23		NO		NO		NO	2	Privado	Caso Descartado	Descartado	2	2020-06-01	0	2020-12-17
1000009	M	73	A?os	Argentina	Buenos Aires	Esteban Echeverría	Buenos Aires	2020-05-31	2020-06-01	23		NO		NO		NO	6	Privado	Caso Descartado	Descartado	6	2020-06-02	260	2020-12-17
1000010	M	7	A?os	Argentina	CABA	COMUNA 07	CABA		2020-06-01	23		NO		NO		NO	2	Público	Caso confirmado por laboratorio - No activo (por tiempo de evolución)	Confirmado	2	2020-06-01	7	2020-12-17
1000011	M	42	A?os	Argentina	Santa Fe	Rosario	Santa Fe		2020-06-01	23		NO		NO		NO	82	Público	Caso Descartado	Descartado	82	2020-06-01	84	2020-12-17
1000012	M	46	A?os	Argentina	CABA	SIN ESPECIFICAR	CABA	2020-05-26	2020-06-01	23	2020-05-31	NO		NO		NO	2	Privado	Caso confirmado por laboratorio - No Activo por criterio de laboratorio	Confirmado	2	2020-05-31	0	2020-12-17
1000013	F	43	A?os	Argentina	Buenos Aires	Tigre	Buenos Aires		2020-06-01	23		NO		NO		NO	6	Privado	Caso Descartado	Descartado	6	2020-06-01	805	2020-12-17
1000014	M	60	A?os	Argentina	Santa Fe	Rosario	Santa Fe		2020-06-01	23		NO		NO		NO	82	Público	Caso Descartado	Descartado	82	2020-06-01	84	2020-12-17
1000015	F	29	A?os	Argentina	CABA	COMUNA 07	Buenos Aires	2020-05-18	2020-06-01	23		NO		NO		NO	6	Privado	Caso confirmado por laboratorio - No activo (por tiempo de evolución)	Confirmado	2	2020-06-01	7	2020-12-17
1000016	F	38	A?os	Argentina	Buenos Aires	Tres de Febrero	Buenos Aires	2020-05-29	2020-06-01	23	2020-05-30	NO		NO		NO	6	Privado	Caso Descartado	Descartado	6	2020-06-02	840	2020-12-17
1000017	F	41	A?os	Argentina	Buenos Aires	Quilmes	Buenos Aires	2020-05-28	2020-06-01	23		NO		NO		NO	6	Público	Caso Descartado	Descartado	6	2020-06-03	658	2020-12-17
1000018	F	71	A?os	Argentina	San Luis	General Pedernera	San Luis	2020-05-28	2020-06-01	23		NO		NO		NO	74	Público	Caso Descartado	Descartado	74	2020-06-02	35	2020-12-17
1000019	F	24	A?os	Argentina	Buenos Aires	Escobar	Buenos Aires	2020-05-30	2020-06-01	23		NO		NO		NO	6	Público	Caso Descartado	Descartado	6	2020-06-01	252	2020-12-17
1000021	M	25	A?os	Argentina	Buenos Aires	SIN ESPECIFICAR	Buenos Aires	2020-05-23	2020-06-01	23		NO		NO		NO	6	Público	Caso Descartado	Descartado	6	2020-06-01	0	2020-12-17
1000022	F	24	A?os	Argentina	Buenos Aires	Quilmes	CABA		2020-06-01	23		NO		NO		NO	2	Público	Caso confirmado por laboratorio - No activo (por tiempo de evolución)	Confirmado	6	2020-05-31	658	2020-12-17
1000024	M	61	A?os	Argentina	CABA	COMUNA 03	CABA	2020-05-26	2020-06-01	23		NO		NO		NO	2	Público	Caso confirmado por laboratorio - No activo (por tiempo de evolución)	Confirmado	2	2020-06-01	3	2020-12-17
1000025	M	22	A?os	Argentina	Buenos Aires	Merlo	Buenos Aires	2020-05-26	2020-06-01	23		NO		NO		NO	6	Público	Caso confirmado por laboratorio - No activo (por tiempo de evolución)	Confirmado	6	2020-06-01	539	2020-12-17
1000026	F	33	A?os	Argentina	Buenos Aires	Lanús	Buenos Aires	2020-05-27	2020-06-01	23		NO		NO		NO	6	Privado	Caso Descartado	Descartado	6	2020-06-01	434	2020-12-17
1000028	M	54	A?os	Argentina	Buenos Aires	San Isidro	Buenos Aires	2020-05-29	2020-06-01	23	2020-05-31	NO		NO		NO	6	Privado	Caso Descartado	Descartado	6	2020-06-01	756	2020-12-17
1000029	F	29	A?os	Argentina	Buenos Aires	Campana	Buenos Aires	2020-05-28	2020-06-01	23		NO		NO		NO	6	Privado	Caso Descartado	Descartado	6	2020-06-01	126	2020-12-17
1000030	M	43	A?os	Argentina	CABA	SIN ESPECIFICAR	CABA		2020-06-01	23		NO		NO		NO	2	Privado	Caso Descartado	Descartado	2	2020-06-01	0	2020-12-17
1000032	F	44	A?os	Argentina	Entre Ríos	Gualeguaychú	Entre Ríos	2020-05-31	2020-06-01	23	2020-05-31	NO		NO		NO	30	Público	Caso Descartado	Descartado	30	2020-06-02	56	2020-12-17
1000033	M	2	A?os	Argentina	Tucumán	Tafí Viejo	Tucumán		2020-06-01	23		NO		NO		NO	90	Público	Caso Descartado	Descartado	90	2020-06-06	105	2020-12-17
1000036	M	38	A?os	Argentina	CABA	SIN ESPECIFICAR	Buenos Aires		2020-06-01	23		NO		NO		NO	6	Privado	Caso Descartado	Descartado	2	2020-06-01	0	2020-12-17
1000037	F	75	A?os	Argentina	CABA	SIN ESPECIFICAR	CABA	2020-05-15	2020-06-01	23	2020-05-31	NO		NO		NO	2	Público	Caso confirmado por laboratorio - Activo Internado	Confirmado	2	2020-06-01	0	2020-12-17
1000039	F	56	A?os	Argentina	CABA	SIN ESPECIFICAR	CABA		2020-06-01	23		NO		NO		NO	2	Privado	Caso Descartado	Descartado	2	2020-06-01	0	2020-12-17
1000040	F	52	A?os	Argentina	Córdoba	Capital	Córdoba	2020-05-21	2020-06-01	23	2020-06-20	NO		NO		NO	14	Privado	Caso Descartado	Descartado	14	2020-05-28	14	2020-12-17
1000041	F	34	A?os	Argentina	Buenos Aires	Almirante Brown	Buenos Aires		2020-06-01	23		NO		NO		NO	6	Público	Caso Descartado	Descartado	6	2020-06-02	28	2020-12-17
1000042	F	3	A?os	SIN ESPECIFICAR	Chaco	San Fernando	Chaco	2020-05-31	2020-06-01	23		NO		NO		NO	22	Público	Caso Descartado	Descartado	22	2020-06-02	140	2020-12-17
1000043	F	1	A?os	Argentina	Buenos Aires	Lomas de Zamora	Buenos Aires	2020-05-30	2020-06-01	23		NO		NO		NO	6	Privado	Caso Descartado	Descartado	6	2020-06-02	490	2020-12-17
1000045	F	83	A?os	SIN ESPECIFICAR	Buenos Aires	Pergamino	Entre Ríos	2020-05-28	2020-06-01	23	2020-05-31	NO		NO		NO	30	Público	Caso Descartado	Descartado	6	2020-06-01	623	2020-12-17
1000046	F	31	A?os	Argentina	Buenos Aires	Merlo	Buenos Aires		2020-06-01	23		NO		NO		NO	6	Público	Caso Descartado	Descartado	6	2020-05-29	539	2020-12-17
1000048	F	61	A?os	Argentina	Corrientes	Capital	Corrientes		2020-06-01	23		NO		NO		NO	18	Público	Caso sospechoso - No Activo - Sin muestra	Sospechoso	18		21	2020-12-17
1000050	M	39	A?os	Argentina	CABA	SIN ESPECIFICAR	CABA	2020-06-01	2020-06-01	23		NO		NO		NO	2	Privado	Caso Descartado	Descartado	2	2020-06-01	0	2020-12-17
1000052	F	30	A?os	Argentina	Buenos Aires	Merlo	Buenos Aires	2020-05-27	2020-06-01	23	2020-05-29	NO		NO		NO	6	Privado	Caso confirmado por laboratorio - Activo Internado	Confirmado	6	2020-06-03	539	2020-12-17
1000053	F	43	A?os	Argentina	Buenos Aires	Lomas de Zamora	Buenos Aires	2020-04-30	2020-06-01	23		NO		NO		NO	6	Privado	Caso Descartado	Descartado	6	2020-06-02	490	2020-12-17
1000054	M	49	A?os	Argentina	CABA	SIN ESPECIFICAR	CABA	2020-05-30	2020-06-01	23	2020-06-01	NO		NO		NO	2	Privado	Caso Descartado	Descartado	2	2020-06-01	0	2020-12-17
1000056	F	49	A?os	SIN ESPECIFICAR	Buenos Aires	Almirante Brown	Buenos Aires		2020-06-01	23		NO		NO		NO	6	Público	Caso confirmado por laboratorio - No activo (por tiempo de evolución)	Confirmado	6	2020-06-02	28	2020-12-17
1000057	F		A?os	Argentina	Córdoba	San Justo	Córdoba		2020-06-01	23		NO		NO		NO	14	Público	Caso Descartado	Descartado	14	2020-06-01	140	2020-12-17
1000058	M	70	A?os	Argentina	Buenos Aires	San Nicolás	Santa Fe		2020-06-01	23		NO		NO		NO	82	Privado	Caso Descartado	Descartado	6	2020-06-01	763	2020-12-17
1000059	F	9	A?os	Argentina	Buenos Aires	Ca?uelas	Buenos Aires	2020-05-31	2020-06-01	23		NO		NO		NO	6	Privado	Caso Descartado	Descartado	6	2020-06-02	134	2020-12-17
1000061	F	37	A?os	Argentina	CABA	SIN ESPECIFICAR	CABA		2020-06-01	23		NO		NO		NO	2	Privado	Caso Descartado	Descartado	2	2020-06-01	0	2020-12-17
1000064	F	21	A?os	Argentina	Buenos Aires	SIN ESPECIFICAR	Buenos Aires	2020-05-27	2020-06-01	23		NO		NO		NO	6	Público	Caso Descartado	Descartado	6	2020-06-02	0	2020-12-17
1000066	F	50	A?os	Argentina	CABA	COMUNA 03	CABA		2020-06-01	23		NO		NO		NO	2	Público	Caso Descartado	Descartado	2	2020-05-31	3	2020-12-17
1000069	F	32	A?os	Argentina	CABA	SIN ESPECIFICAR	CABA		2020-06-01	23		NO		NO		NO	2	Privado	Caso Descartado	Descartado	2	2020-06-01	0	2020-12-17
1000070	F	57	A?os	Argentina	Buenos Aires	La Matanza	CABA	2020-05-30	2020-06-01	23	2020-05-31	NO		NO		NO	2	Privado	Caso Descartado	Descartado	6	2020-06-01	427	2020-12-17
1000071	F	1	A?os	Argentina	Buenos Aires	Ezeiza	Buenos Aires	2020-05-29	2020-06-01	23		NO		NO		NO	6	Privado	Caso Descartado	Descartado	6	2020-06-02	270	2020-12-17
1000073	F	47	A?os	Argentina	CABA	SIN ESPECIFICAR	CABA	2020-05-28	2020-06-01	23		NO		NO		NO	2	Público	Caso confirmado por laboratorio - Activo Internado	Confirmado	2	2020-06-01	0	2020-12-17
1000074	F	2	A?os	Argentina	Río Negro	Avellaneda	Río Negro	2020-05-28	2020-06-01	23	2020-05-31	NO		NO		NO	62	Público	Caso Descartado	Descartado	62	2020-06-02	14	2020-12-17
1000075	F	50	A?os	Argentina	Córdoba	Capital	Córdoba	2020-05-27	2020-06-01	23		NO		NO		NO	14	Privado	Caso Descartado	Descartado	14	2020-05-29	14	2020-12-17
1000077	F	42	A?os	Argentina	CABA	SIN ESPECIFICAR	Buenos Aires		2020-06-01	23		NO		NO		NO	6	Público	Caso Descartado	Descartado	2	2020-05-29	0	2020-12-17
1000078	F	35	A?os	Argentina	Buenos Aires	Pilar	Buenos Aires	2020-05-31	2020-06-01	23		NO		NO		NO	6	Privado	Caso Descartado	Descartado	6	2020-06-01	638	2020-12-17
1000080	F	20	A?os	Argentina	Buenos Aires	Moreno	Buenos Aires	2020-05-29	2020-06-01	23	2020-05-31	NO		NO		NO	6	Privado	Caso Descartado	Descartado	6	2020-06-04	560	2020-12-17
1000081	M	57	A?os	Argentina	Formosa	Laishi	Formosa		2020-06-01	23		NO		NO		NO	34	Público	Caso confirmado por laboratorio - No Activo por criterio de laboratorio	Confirmado	34	2020-06-20	21	2020-12-17
1000082	M	83	A?os	Argentina	Buenos Aires	General San Martín	Buenos Aires	2020-05-29	2020-06-01	23		NO		NO		NO	6	Privado	Caso sospechoso - Activo Internado - Con muestra sin resultado concluyente	Sospechoso	6		371	2020-12-17
1000083	F	94	A?os	Argentina	Buenos Aires	Esteban Echeverría	Buenos Aires	2020-05-30	2020-06-01	23		NO		NO		NO	6	Privado	Caso Descartado	Descartado	6	2020-06-02	260	2020-12-17
1000084	M	60	A?os	Argentina	La Pampa	Hucal	Buenos Aires	2020-05-31	2020-06-01	23		NO		SI	2020-06-01	NO	6	Público	Caso Descartado	Descartado	42	2020-06-01	77	2020-12-17
1000085	NR	35	A?os	Argentina	CABA	COMUNA 07	CABA	2020-05-31	2020-06-01	23		NO		NO		NO	2	Público	Caso Descartado	Descartado	2	2020-05-31	7	2020-12-17
1000086	F	64	A?os	Argentina	Buenos Aires	Avellaneda	Buenos Aires		2020-06-01	23		NO		NO		NO	6	Privado	Caso Descartado	Descartado	6	2020-06-02	35	2020-12-17
1000087	M	44	A?os	Argentina	Buenos Aires	Merlo	CABA		2020-06-01	23		NO		NO		NO	2	Privado	Caso Descartado	Descartado	6	2020-06-01	539	2020-12-17
1000089	M	11	Meses	Argentina	Buenos Aires	Esteban Echeverría	Buenos Aires	2020-05-29	2020-06-01	23		NO		NO		NO	6	Privado	Caso Descartado	Descartado	6	2020-06-02	260	2020-12-17
1000090	M	54	A?os	Argentina	Buenos Aires	Vicente López	Buenos Aires	2020-05-30	2020-06-01	23		NO		NO		NO	6	Privado	Caso Descartado	Descartado	6	2020-06-01	861	2020-12-17
1000091	F	34	A?os	Argentina	Santa Cruz	Corpen Aike	Santa Cruz		2020-06-01	23		NO		NO		NO	78	Público	Caso Descartado	Descartado	78	2020-06-03	7	2020-12-17
1000092	M	59	A?os	Argentina	Santa Fe	Constitución	Santa Fe		2020-06-01	23		NO		NO		NO	82	Privado	Caso Descartado	Descartado	82	2020-06-01	28	2020-12-17
1000094	F	54	A?os	Argentina	CABA	SIN ESPECIFICAR	CABA		2020-06-01	23		NO		NO		NO	2	Privado	Caso Descartado	Descartado	2	2020-06-01	0	2020-12-17
1000095	F	49	A?os	Argentina	CABA	SIN ESPECIFICAR	CABA		2020-06-01	23		NO		NO		NO	2	Público	Caso Descartado	Descartado	2	2020-06-01	0	2020-12-17
1000096	F	41	A?os	Argentina	Buenos Aires	La Matanza	Buenos Aires		2020-06-01	23		NO		NO		NO	6	Público	Caso Descartado	Descartado	6	2020-05-29	427	2020-12-17
1000097	M	77	A?os	Argentina	Buenos Aires	Moreno	Buenos Aires	2020-05-29	2020-06-01	23	2020-06-01	NO		SI	2020-08-03	NO	6	Público	Caso confirmado por laboratorio - Fallecido	Confirmado	6	2020-07-05	560	2020-12-17
1000098	M	45	A?os	Argentina	Buenos Aires	Florencio Varela	Buenos Aires	2020-05-28	2020-06-01	23		NO		NO		NO	6	Público	Caso Descartado	Descartado	6	2020-06-01	274	2020-12-17
1000099	M	25	A?os	Argentina	Tucumán	Tafí Viejo	Tucumán		2020-06-01	23		NO		NO		NO	90	Público	Caso Descartado	Descartado	90	2020-06-06	105	2020-12-17
1000100	M	52	A?os	Argentina	Buenos Aires	Coronel Suárez	Buenos Aires	2020-05-29	2020-06-01	23	2020-05-31	NO		NO		NO	6	Público	Caso Descartado	Descartado	6	2020-06-02	203	2020-12-17
1000101	F	38	A?os	Argentina	Buenos Aires	Berazategui	CABA		2020-06-01	23		NO		NO		NO	2	Privado	Caso confirmado por laboratorio - No activo (por tiempo de evolución)	Confirmado	6	2020-09-07	91	2020-12-17
1000102	F	62	A?os	Argentina	Chaco	Maipú	Chaco	2020-05-26	2020-06-01	23		NO		NO		NO	22	Público	Caso Descartado	Descartado	22	2020-06-05	91	2020-12-17
1000104	F	56	A?os	Argentina	Buenos Aires	San Fernando	Buenos Aires		2020-06-01	23		NO		NO		NO	6	Público	Caso Descartado	Descartado	6	2020-06-01	749	2020-12-17
1000105	F	37	A?os	Argentina	Buenos Aires	SIN ESPECIFICAR	Buenos Aires		2020-06-01	23		NO		NO		NO	6	Privado	Caso Descartado	Descartado	6	2020-06-01	0	2020-12-17
1000106	M	30	A?os	Argentina	Buenos Aires	Campana	Buenos Aires	2020-05-15	2020-06-01	23		NO		NO		NO	6	Público	Caso Descartado	Descartado	6	2020-06-03	126	2020-12-17
1000109	F	1	A?os	Argentina	Buenos Aires	Pilar	Buenos Aires		2020-06-01	23		NO		NO		NO	6	Público	Caso Descartado	Descartado	6	2020-06-02	638	2020-12-17
1000110	M	60	A?os	Argentina	Buenos Aires	La Matanza	Buenos Aires	2020-05-25	2020-06-01	23		NO		NO		NO	6	Privado	Caso confirmado por laboratorio - Activo Internado	Confirmado	6	2020-06-02	427	2020-12-17
1000112	M	43	A?os	Argentina	Buenos Aires	Escobar	Buenos Aires	2020-05-30	2020-06-01	23	2020-06-01	NO		SI	2020-07-11	NO	6	Público	Caso confirmado por laboratorio - Fallecido	Confirmado	6	2020-06-01	252	2020-12-17
1000113	F	35	A?os	Argentina	CABA	SIN ESPECIFICAR	CABA		2020-06-01	23		NO		NO		NO	2	Público	Caso Descartado	Descartado	2	2020-06-01	0	2020-12-17
1000114	F	29	A?os	Argentina	Buenos Aires	Lomas de Zamora	CABA		2020-06-01	23		NO		NO		NO	2	Privado	Caso confirmado por laboratorio - No activo (por tiempo de evolución)	Confirmado	6	2020-07-14	490	2020-12-17
1000115	F	43	A?os	Argentina	Buenos Aires	Almirante Brown	Buenos Aires	2020-06-01	2020-06-01	23		NO		NO		NO	6	Público	Caso Descartado	Descartado	6	2020-06-02	28	2020-12-17
1000116	F	39	A?os	Argentina	CABA	SIN ESPECIFICAR	CABA		2020-06-01	23		NO		NO		NO	2	Privado	Caso Descartado	Descartado	2	2020-06-02	0	2020-12-17
1000118	F	36	A?os	Argentina	Buenos Aires	Merlo	Buenos Aires	2020-05-30	2020-06-01	23		NO		NO		NO	6	Público	Caso Descartado	Descartado	6	2020-06-01	539	2020-12-17
1000119	M	43	A?os	Argentina	Buenos Aires	Pilar	Buenos Aires	2020-05-29	2020-06-01	23		NO		NO		NO	6	Público	Caso confirmado por laboratorio - No Activo por criterio de laboratorio	Confirmado	6	2020-06-01	638	2020-12-17
1000121	M	9	Meses	Argentina	Buenos Aires	SIN ESPECIFICAR	CABA	2020-05-30	2020-06-01	23		NO		NO		NO	2	Público	Caso Descartado	Descartado	6	2020-06-01	0	2020-12-17
1000122	F	25	A?os	Argentina	Buenos Aires	General San Martín	Buenos Aires	2020-05-28	2020-06-01	23	2020-05-30	NO		NO		NO	6	Privado	Caso Descartado	Descartado	6	2020-06-02	371	2020-12-17
1000124	F	43	A?os	Argentina	Buenos Aires	La Plata	Buenos Aires	2020-05-31	2020-06-01	23		NO		NO		NO	6	Público	Caso Descartado	Descartado	6	2020-06-02	441	2020-12-17
1000125	M	22	A?os	Argentina	CABA	COMUNA 04	Buenos Aires	2020-05-28	2020-06-01	23		NO		NO		NO	6	Privado	Caso confirmado por laboratorio - No activo (por tiempo de evolución)	Confirmado	2	2020-06-03	4	2020-12-17
1000126	M	39	A?os	Argentina	Buenos Aires	Pilar	Buenos Aires	2020-05-31	2020-06-01	23		NO		NO		NO	6	Privado	Caso Descartado	Descartado	6	2020-06-01	638	2020-12-17
1000129	M	21	A?os	Argentina	Tucumán	Yerba Buena	Tucumán		2020-06-01	23		NO		NO		NO	90	Público	Caso Descartado	Descartado	90	2020-06-06	119	2020-12-17
1000130	F	47	A?os	Argentina	Buenos Aires	La Matanza	Buenos Aires		2020-06-01	23		NO		NO		NO	6	Público	Caso Descartado	Descartado	6	2020-05-29	427	2020-12-17
1000132	M	11	Meses	Argentina	Buenos Aires	La Matanza	CABA		2020-06-01	23	2020-06-08	NO		NO		NO	2	Público	Caso Descartado	Descartado	6	2020-06-01	427	2020-12-17
1000134	F	29	A?os	Argentina	Buenos Aires	Esteban Echeverría	Buenos Aires	2020-05-29	2020-06-01	23		NO		NO		NO	6	Privado	Caso Descartado	Descartado	6	2020-06-02	260	2020-12-17
1000136	F	4	A?os	Argentina	Buenos Aires	Moreno	Buenos Aires	2020-05-28	2020-06-01	23		NO		NO		NO	6	Privado	Caso Descartado	Descartado	6	2020-06-01	560	2020-12-17
1000137	F	48	A?os	SIN ESPECIFICAR	Buenos Aires	Merlo	Buenos Aires	2020-05-26	2020-06-01	23		NO		NO		NO	6	Público	Caso Descartado	Descartado	6	2020-06-01	539	2020-12-17
1000138	M	37	A?os	Argentina	Formosa	Laishi	Formosa		2020-06-01	23		NO		NO		NO	34	Público	Caso confirmado por laboratorio - No Activo por criterio de laboratorio	Confirmado	34	2020-06-25	21	2020-12-17
1000139	M	46	A?os	Argentina	Buenos Aires	La Costa	Buenos Aires	2020-05-28	2020-06-01	23	2020-05-31	NO		NO		NO	6	Público	Caso Descartado	Descartado	6	2020-06-01	420	2020-12-17
1000142	F	64	A?os	Argentina	CABA	SIN ESPECIFICAR	CABA	2020-05-29	2020-06-01	23	2020-05-31	NO		NO		NO	2	Privado	Caso Descartado	Descartado	2	2020-06-01	0	2020-12-17
1000143	M	1	A?os	Argentina	Santa Fe	Rosario	Santa Fe		2020-06-01	23		NO		NO		NO	82	Público	Caso Descartado	Descartado	82	2020-06-02	84	2020-12-17
1000144	M	1	A?os	Argentina	Buenos Aires	Ezeiza	Buenos Aires	2020-05-26	2020-06-01	23		NO		NO		NO	6	Privado	Caso Descartado	Descartado	6	2020-06-02	270	2020-12-17
1000145	M	40	A?os	Argentina	CABA	SIN ESPECIFICAR	CABA		2020-06-01	23		NO		NO		NO	2	Privado	Caso confirmado por laboratorio - No Activo por criterio de laboratorio	Confirmado	2	2020-06-01	0	2020-12-17
1000148	F	72	A?os	Argentina	CABA	SIN ESPECIFICAR	CABA	2020-05-30	2020-06-01	23	2020-05-31	NO		NO		NO	2	Privado	Caso confirmado por laboratorio - Activo Internado	Confirmado	2	2020-06-03	0	2020-12-17
1000149	F	46	A?os	Argentina	CABA	COMUNA 04	CABA	2020-05-16	2020-06-01	23		NO		NO		NO	2	Público	Caso Descartado	Descartado	2	2020-06-01	4	2020-12-17
1000151	M	56	A?os	Argentina	Buenos Aires	La Matanza	Buenos Aires	2020-05-28	2020-06-01	23		NO		NO		NO	6	Privado	Caso confirmado por laboratorio - No activo (por tiempo de evolución)	Confirmado	6	2020-10-26	427	2020-12-17
1000152	M	41	A?os	Argentina	Buenos Aires	General Rodríguez	CABA	2020-05-26	2020-06-01	23		NO		NO		NO	2	Privado	Caso Descartado	Descartado	6	2020-06-01	364	2020-12-17
1000156	M	30	A?os	Argentina	Buenos Aires	Malvinas Argentinas	Buenos Aires		2020-06-01	23		NO		NO		NO	6	Privado	Caso Descartado	Descartado	6	2020-06-01	515	2020-12-17
1000157	M	76	A?os	Argentina	Buenos Aires	Quilmes	Buenos Aires	2020-05-29	2020-06-01	23	2020-05-29	NO		NO		NO	6	Privado	Caso Descartado	Descartado	6	2020-06-03	658	2020-12-17
1000158	M	55	A?os	Argentina	CABA	SIN ESPECIFICAR	CABA		2020-06-01	23		NO		NO		NO	2	Público	Caso Descartado	Descartado	2	2020-06-01	0	2020-12-17
1000159	M	49	A?os	Argentina	Buenos Aires	Escobar	CABA		2020-06-01	23		NO		NO		NO	2	Público	Caso confirmado por laboratorio - No Activo por criterio de laboratorio	Confirmado	6	2020-06-01	252	2020-12-17
1000161	F	14	A?os	Argentina	Entre Ríos	Paraná	Entre Ríos	2020-05-29	2020-06-01	23	2020-05-31	NO		NO		NO	30	Público	Caso Descartado	Descartado	30	2020-06-01	84	2020-12-17
1000162	F	42	A?os	Argentina	CABA	SIN ESPECIFICAR	CABA	2020-05-29	2020-06-01	23	2020-05-31	NO		NO		NO	2	Privado	Caso Descartado	Descartado	2	2020-06-01	0	2020-12-17
1000163	M	59	A?os	Argentina	CABA	COMUNA 07	CABA	2020-05-28	2020-06-01	23	2020-06-04	SI	2020-06-04	SI	2020-06-17	SI	2	Público	Caso confirmado por laboratorio - Fallecido	Confirmado	2	2020-06-01	7	2020-12-17
1000166	M	5	A?os	Argentina	Buenos Aires	Tres de Febrero	CABA	2020-05-30	2020-06-01	23		NO		NO		NO	2	Privado	Caso Descartado	Descartado	6	2020-05-31	840	2020-12-17
1000167	F	65	A?os	Argentina	Buenos Aires	Malvinas Argentinas	Buenos Aires	2020-05-24	2020-06-01	23		NO		NO		NO	6	Público	Caso confirmado por laboratorio - No Activo por criterio de laboratorio	Confirmado	6	2020-06-01	515	2020-12-17
1000168	M	22	A?os	Argentina	Tucumán	Yerba Buena	Tucumán		2020-06-01	23		NO		NO		NO	90	Público	Caso Descartado	Descartado	90	2020-06-06	119	2020-12-17
1000170	F	81	A?os	Argentina	Buenos Aires	General Pueyrredón	Buenos Aires	2020-05-29	2020-06-01	23	2020-05-29	NO		NO		NO	6	Privado	Caso Descartado	Descartado	6	2020-06-01	357	2020-12-17
1000172	F	34	A?os	Argentina	Mendoza	Las Heras	Mendoza	2020-05-31	2020-06-01	23	2020-05-31	NO		NO		NO	50	Privado	Caso Descartado	Descartado	50	2020-06-01	49	2020-12-17
1000174	F	56	A?os	Argentina	CABA	COMUNA 02	CABA		2020-06-01	23		NO		NO		NO	2	Público	Caso Descartado	Descartado	2	2020-06-01	2	2020-12-17
1000175	M	82	A?os	Argentina	Buenos Aires	Escobar	CABA		2020-06-01	23		NO		NO		NO	2	Privado	Caso sospechoso - Activo Internado - Sin muestra	Sospechoso	6		252	2020-12-17
1000177	M	34	A?os	Argentina	Santa Fe	San Lorenzo	Santa Fe	2020-05-29	2020-06-01	23		NO		NO		NO	82	Público	Caso Descartado	Descartado	82	2020-06-02	119	2020-12-17
1000178	M	87	A?os	Argentina	Buenos Aires	Lomas de Zamora	CABA		2020-06-01	23		NO		NO		NO	2	Privado	Caso Descartado	Descartado	6	2020-06-01	490	2020-12-17
1000180	F	52	A?os	Argentina	CABA	SIN ESPECIFICAR	CABA		2020-06-01	23		NO		NO		NO	2	Público	Caso Descartado	Descartado	2	2020-06-01	0	2020-12-17
1000182	F	4	A?os	Argentina	Buenos Aires	La Matanza	Buenos Aires	2020-05-31	2020-06-01	23		NO		NO		NO	6	Privado	Caso Descartado	Descartado	6	2020-06-02	427	2020-12-17
1000184	F	25	A?os	Argentina	Buenos Aires	Florencio Varela	CABA		2020-06-01	23		NO		NO		NO	2	Privado	Caso confirmado por laboratorio - No activo (por tiempo de evolución)	Confirmado	6	2020-06-01	274	2020-12-17
1000186	M	87	A?os	Argentina	Buenos Aires	Esteban Echeverría	Buenos Aires	2020-05-29	2020-06-01	23		NO		NO		NO	6	Privado	Caso Descartado	Descartado	6	2020-06-02	260	2020-12-17
1000187	M	39	A?os	Argentina	Buenos Aires	Malvinas Argentinas	Buenos Aires	2020-05-31	2020-06-01	23		NO		NO		NO	6	Privado	Caso confirmado por laboratorio - No activo (por tiempo de evolución)	Confirmado	6	2020-08-12	515	2020-12-17
1000188	F	32	A?os	Argentina	Buenos Aires	Lanús	Buenos Aires	2020-05-27	2020-06-01	23		NO		NO		NO	6	Público	Caso Descartado	Descartado	6	2020-06-03	434	2020-12-17
1000189	F	80	A?os	Argentina	Buenos Aires	Campana	Buenos Aires	2020-05-28	2020-06-01	23		NO		NO		NO	6	Privado	Caso confirmado por laboratorio - No Activo por criterio de laboratorio	Confirmado	6	2020-06-01	126	2020-12-17
1000192	F	42	A?os	Argentina	CABA	COMUNA 12	CABA		2020-06-01	23		NO		NO		NO	2	Público	Caso Descartado	Descartado	2	2020-06-01	12	2020-12-17
1000193	F	66	A?os	Argentina	Buenos Aires	Lomas de Zamora	Buenos Aires	2020-05-29	2020-06-01	23	2020-06-01	NO		NO		NO	6	Privado	Caso Descartado	Descartado	6	2020-06-01	490	2020-12-17
1000194	M	21	A?os	Argentina	Buenos Aires	Ituzaingó	Buenos Aires	2020-05-30	2020-06-01	23		NO		NO		NO	6	Privado	Caso Descartado	Descartado	6	2020-06-01	410	2020-12-17
1000196	F	11	A?os	Argentina	Buenos Aires	Lanús	Buenos Aires		2020-06-01	23		NO		NO		NO	6	Público	Caso confirmado por laboratorio - No activo (por tiempo de evolución)	Confirmado	6	2020-06-01	434	2020-12-17
1000197	F	38	A?os	Argentina	Río Negro	Bariloche	Río Negro	2020-07-19	2020-06-01	23		NO		NO		NO	62	Público	Caso confirmado por laboratorio - No activo (por tiempo de evolución)	Confirmado	62	2020-07-20	21	2020-12-17
1000200	M	35	A?os	Argentina	Santiago del Estero	Robles	Tucumán		2020-06-01	23		NO		NO		NO	90	Público	Caso Descartado	Descartado	86	2020-06-03	161	2020-12-17
1000201	F	70	A?os	Argentina	Buenos Aires	SIN ESPECIFICAR	Buenos Aires	2020-05-27	2020-06-01	23	2020-05-27	SI	2020-05-27	NO		NO	6	Privado	Caso Descartado	Descartado	6	2020-06-03	0	2020-12-17
1000202	F	43	A?os	Argentina	Buenos Aires	Vicente López	Buenos Aires		2020-06-01	23		NO		NO		NO	6	Público	Caso Descartado	Descartado	6	2020-06-01	861	2020-12-17
1000204	F	16	A?os	Argentina	Buenos Aires	Quilmes	Buenos Aires		2020-06-01	23		NO		NO		NO	6	Público	Caso Descartado	Descartado	6	2020-06-03	658	2020-12-17
1000207	F	71	A?os	Argentina	CABA	SIN ESPECIFICAR	CABA		2020-06-01	23		NO		NO		NO	2	Privado	Caso Descartado	Descartado	2	2020-06-06	0	2020-12-17
1000209	M	47	A?os	Argentina	CABA	COMUNA 06	CABA	2020-05-29	2020-06-01	23	2020-06-01	NO		NO		NO	2	Privado	Caso Descartado	Descartado	2	2020-06-01	6	2020-12-17
1000211	F	90	A?os	Argentina	CABA	SIN ESPECIFICAR	CABA	2020-05-29	2020-06-01	23	2020-05-29	SI	2020-05-29	NO		NO	2	Público	Caso Descartado	Descartado	2	2020-05-30	0	2020-12-17
1000214	F	5	A?os	SIN ESPECIFICAR	CABA	SIN ESPECIFICAR	CABA	2020-05-31	2020-06-01	23	2020-05-31	NO		NO		NO	2	Privado	Caso confirmado por laboratorio - No activo (por tiempo de evolución)	Confirmado	2	2020-06-01	0	2020-12-17
1000215	F	38	A?os	Argentina	Buenos Aires	SIN ESPECIFICAR	Buenos Aires	2020-05-30	2020-06-01	23		NO		NO		NO	6	Privado	Caso Descartado	Descartado	6	2020-06-01	0	2020-12-17
1000216	F	97	A?os	Argentina	CABA	COMUNA 13	CABA	2020-05-11	2020-06-01	23	2020-05-31	NO		NO		NO	2	Privado	Caso Descartado	Descartado	2	2020-06-01	13	2020-12-17
1000217	F	73	A?os	Argentina	Tucumán	Yerba Buena	Tucumán		2020-06-01	23		NO		NO		NO	90	Público	Caso Descartado	Descartado	90	2020-06-02	119	2020-12-17
1000218	M	32	A?os	Argentina	Buenos Aires	General San Martín	CABA	2020-05-26	2020-06-01	23	2020-06-01	NO		NO		NO	2	Público	Caso Descartado	Descartado	6	2020-06-02	371	2020-12-17
1000220	F	55	A?os	Argentina	Buenos Aires	Lanús	CABA	2020-05-27	2020-06-01	23		NO		NO		NO	2	Privado	Caso Descartado	Descartado	6	2020-06-01	434	2020-12-17
1000222	M	26	A?os	Argentina	Buenos Aires	Ezeiza	Buenos Aires	2020-05-29	2020-06-01	23		NO		NO		NO	6	Privado	Caso Descartado	Descartado	6	2020-06-02	270	2020-12-17
1000223	F	35	A?os	Argentina	Buenos Aires	Lanús	CABA		2020-06-01	23		NO		NO		NO	2	Público	Caso Descartado	Descartado	6	2020-06-01	434	2020-12-17
1000224	F	54	A?os	Argentina	Buenos Aires	Zárate	Buenos Aires	2020-05-27	2020-06-01	23		NO		NO		NO	6	Privado	Caso confirmado por laboratorio - No activo (por tiempo de evolución)	Confirmado	6	2020-06-05	882	2020-12-17
1000226	M	51	A?os	Argentina	San Luis	La Capital	San Luis	2020-05-27	2020-06-01	23		NO		NO		NO	74	Público	Caso Descartado	Descartado	74	2020-11-09	56	2020-12-17
1000227	F	47	A?os	Argentina	Buenos Aires	SIN ESPECIFICAR	Buenos Aires	2020-05-28	2020-06-01	23		NO		NO		NO	6	Público	Caso Descartado	Descartado	6	2020-06-01	0	2020-12-17
1000228	F	54	A?os	Argentina	CABA	COMUNA 03	CABA	2020-05-30	2020-06-01	23		NO		NO		NO	2	Privado	Caso Descartado	Descartado	2	2020-06-01	3	2020-12-17
1000229	M	36	A?os	Argentina	CABA	COMUNA 08	CABA	2020-05-27	2020-06-01	23		NO		NO		NO	2	Público	Caso confirmado por laboratorio - No activo (por tiempo de evolución)	Confirmado	2	2020-06-01	8	2020-12-17
1000230	F	29	A?os	Argentina	Buenos Aires	Malvinas Argentinas	Buenos Aires	2020-05-20	2020-06-01	23		NO		NO		NO	6	Público	Caso confirmado por laboratorio - No Activo por criterio de laboratorio	Confirmado	6	2020-06-02	515	2020-12-17
1000232	F	32	A?os	Argentina	Buenos Aires	La Matanza	CABA	2020-05-28	2020-06-01	23		NO		NO		NO	2	Privado	Caso Descartado	Descartado	6	2020-06-01	427	2020-12-17
1000233	F	37	A?os	Argentina	Buenos Aires	General Pueyrredón	Buenos Aires		2020-06-01	23		NO		NO		NO	6	Público	Caso Descartado	Descartado	6	2020-06-01	357	2020-12-17
1000235	F	45	A?os	Argentina	CABA	SIN ESPECIFICAR	CABA	2020-05-29	2020-06-01	23		NO		NO		NO	2	Público	Caso Descartado	Descartado	2	2020-05-31	0	2020-12-17
1000237	M	1	A?os	Argentina	Buenos Aires	General San Martín	Buenos Aires		2020-06-01	23		NO		NO		NO	6	Privado	Caso Descartado	Descartado	6	2020-06-01	371	2020-12-17
1000238	F	45	A?os	Argentina	CABA	SIN ESPECIFICAR	CABA		2020-06-01	23		NO		NO		NO	2	Público	Caso Descartado	Descartado	2	2020-06-01	0	2020-12-17
1000240	F	1	A?os	Argentina	Córdoba	Capital	Córdoba	2020-05-29	2020-06-01	23		NO		NO		NO	14	Público	Caso Descartado	Descartado	14	2020-06-01	14	2020-12-17
1000243	M	65	A?os	Argentina	Buenos Aires	Moreno	Buenos Aires		2020-06-01	23		NO		NO		NO	6	Privado	Caso Descartado	Descartado	6	2020-06-04	560	2020-12-17
1000245	M	71	A?os	Argentina	Tucumán	SIN ESPECIFICAR	Tucumán		2020-06-01	23		NO		NO		NO	90	Público	Caso Descartado	Descartado	90	2020-06-02	0	2020-12-17
1000246	F	9	A?os	Argentina	Buenos Aires	Ezeiza	Buenos Aires	2020-05-30	2020-06-01	23		NO		NO		NO	6	Privado	Caso Descartado	Descartado	6	2020-06-02	270	2020-12-17
1000247	F	4	A?os	SIN ESPECIFICAR	Córdoba	Capital	Córdoba	2020-05-20	2020-06-01	23		NO		NO		NO	14	Privado	Caso Descartado	Descartado	14	2020-06-01	14	2020-12-17
1000248	M	27	A?os	Argentina	Tucumán	Capital	Tucumán		2020-06-01	23		NO		NO		NO	90	Público	Caso Descartado	Descartado	90	2020-06-06	84	2020-12-17
1000249	F	51	A?os	Argentina	Buenos Aires	Ituzaingó	Buenos Aires	2020-05-29	2020-06-01	23	2020-06-01	NO		NO		NO	6	Privado	Caso Descartado	Descartado	6	2020-06-02	410	2020-12-17
1000250	M	32	A?os	Argentina	CABA	COMUNA 05	CABA		2020-06-01	23		NO		NO		NO	2	Público	Caso Descartado	Descartado	2	2020-06-01	5	2020-12-17
1000253	F	25	A?os	Argentina	Buenos Aires	Lomas de Zamora	CABA	2020-05-29	2020-06-01	23	2020-05-30	NO		NO		NO	2	Privado	Caso Descartado	Descartado	6	2020-05-30	490	2020-12-17
1000254	F	35	A?os	Argentina	Buenos Aires	Quilmes	Buenos Aires	2020-05-29	2020-06-01	23		NO		NO		NO	6	Privado	Caso confirmado por laboratorio - No Activo por criterio de laboratorio	Confirmado	6	2020-06-02	658	2020-12-17
1000255	F	46	A?os	Argentina	Buenos Aires	Malvinas Argentinas	Buenos Aires	2020-05-28	2020-06-01	23	2020-05-29	NO		NO		NO	6	Privado	Caso Descartado	Descartado	6	2020-06-03	515	2020-12-17
1000256	M	21	A?os	Argentina	Buenos Aires	Junín	Buenos Aires	2020-05-31	2020-06-01	23		NO		NO		NO	6	Público	Caso Descartado	Descartado	6	2020-06-03	413	2020-12-17
1000257	M	1	A?os	Argentina	Buenos Aires	Lanús	Buenos Aires	2020-05-29	2020-06-01	23		NO		NO		NO	6	Privado	Caso Descartado	Descartado	6	2020-06-01	434	2020-12-17
1000258	M	62	A?os	Argentina	Mendoza	Godoy Cruz	Mendoza	2020-05-30	2020-06-01	23	2020-05-31	NO		NO		NO	50	Público	Caso Descartado	Descartado	50	2020-06-01	21	2020-12-17
1000260	M	52	A?os	Argentina	Santa Fe	Rosario	Santa Fe	2020-05-31	2020-06-01	23	2020-06-01	SI	2020-06-01	NO		NO	82	Público	Caso Descartado	Descartado	82	2020-06-01	84	2020-12-17
1000261	F	35	A?os	Argentina	Chaco	Bermejo	Chaco	2020-05-28	2020-06-01	23		NO		NO		NO	22	Público	Caso Descartado	Descartado	22	2020-06-01	14	2020-12-17
1000263	M	68	A?os	Argentina	Buenos Aires	Tres de Febrero	Buenos Aires	2020-05-24	2020-06-01	23		NO		SI	2020-06-01	NO	6	Privado	Caso Descartado	Descartado	6	2020-06-01	840	2020-12-17
1000265	M	29	A?os	Argentina	Buenos Aires	La Matanza	CABA	2020-05-25	2020-06-01	23		NO		NO		NO	2	Público	Caso confirmado por laboratorio - No activo (por tiempo de evolución)	Confirmado	6	2020-06-02	427	2020-12-17
1000266	M	77	A?os	Argentina	CABA	SIN ESPECIFICAR	CABA	2020-05-29	2020-06-01	23	2020-05-31	NO		NO		NO	2	Privado	Caso Descartado	Descartado	2	2020-06-01	0	2020-12-17
1000268	F	38	A?os	Argentina	CABA	COMUNA 05	CABA		2020-06-01	23		NO		NO		NO	2	Público	Caso Descartado	Descartado	2	2020-06-01	5	2020-12-17
1000269	M	36	A?os	Argentina	Buenos Aires	Quilmes	Buenos Aires	2020-05-29	2020-06-01	23		NO		NO		NO	6	Público	Caso Descartado	Descartado	6	2020-06-02	658	2020-12-17
1000270	F	1	A?os	Argentina	Buenos Aires	Esteban Echeverría	Buenos Aires	2020-05-31	2020-06-01	23		NO		NO		NO	6	Privado	Caso Descartado	Descartado	6	2020-06-02	260	2020-12-17
1000271	F	22	A?os	Argentina	CABA	COMUNA 07	CABA	2020-05-29	2020-06-01	23		NO		NO		NO	2	Público	Caso confirmado por laboratorio - Activo Internado	Confirmado	2	2020-06-01	7	2020-12-17
1000272	F	38	A?os	Argentina	Buenos Aires	La Matanza	Buenos Aires		2020-06-01	23		NO		NO		NO	6	Público	Caso Descartado	Descartado	6	2020-05-29	427	2020-12-17
1000273	F	36	A?os	Argentina	Tucumán	Cruz Alta	Tucumán		2020-06-01	23		NO		NO		NO	90	Público	Caso Descartado	Descartado	90	2020-06-06	14	2020-12-17
1000274	F	24	A?os	Argentina	Buenos Aires	Quilmes	Buenos Aires	2020-05-15	2020-06-01	23		NO		NO		NO	6	Público	Caso Descartado	Descartado	6	2020-06-03	658	2020-12-17
1000275	F	50	A?os	Argentina	Buenos Aires	SIN ESPECIFICAR	CABA		2020-06-01	23		NO		NO		NO	2	Público	Caso Descartado	Descartado	6	2020-05-30	0	2020-12-17
1000277	M	32	A?os	Argentina	Buenos Aires	Vicente López	Buenos Aires	2020-05-25	2020-06-01	23		NO		NO		NO	6	Público	Caso confirmado por laboratorio - No Activo por criterio de laboratorio	Confirmado	6	2020-06-02	861	2020-12-17
1000278	M	30	A?os	Argentina	Buenos Aires	General Pueyrredón	Buenos Aires	2020-05-30	2020-06-01	23		NO		NO		NO	6	Privado	Caso Descartado	Descartado	6	2020-06-01	357	2020-12-17
1000281	M	35	A?os	Argentina	CABA	SIN ESPECIFICAR	Buenos Aires	2020-05-29	2020-06-01	23		NO		NO		NO	6	Público	Caso Descartado	Descartado	2	2020-06-02	0	2020-12-17
1000283	F	37	A?os	Argentina	Buenos Aires	La Matanza	Buenos Aires		2020-06-01	23		NO		NO		NO	6	Público	Caso Descartado	Descartado	6	2020-05-29	427	2020-12-17
1000284	M	58	A?os	Argentina	Buenos Aires	Zárate	Buenos Aires	2020-05-30	2020-06-01	23		NO		NO		NO	6	Privado	Caso confirmado por laboratorio - Activo Internado	Confirmado	6	2020-06-03	882	2020-12-17
1000285	F	92	A?os	Argentina	CABA	SIN ESPECIFICAR	CABA		2020-06-01	23		NO		NO		NO	2	Privado	Caso Descartado	Descartado	2	2020-06-02	0	2020-12-17
1000286	M	33	A?os	Argentina	Buenos Aires	Malvinas Argentinas	Buenos Aires	2020-05-31	2020-06-01	23		NO		NO		NO	6	Público	Caso sospechoso - No Activo - Con muestra sin resultado concluyente	Sospechoso	6		515	2020-12-17
1000287	F	32	A?os	Argentina	Buenos Aires	SIN ESPECIFICAR	Buenos Aires	2020-05-30	2020-06-01	23		NO		NO		NO	6	Público	Caso Descartado	Descartado	6	2020-06-01	0	2020-12-17
1000288	M	29	A?os	Argentina	Buenos Aires	Lomas de Zamora	Buenos Aires	2020-05-31	2020-06-01	23		NO		NO		NO	6	Privado	Caso Descartado	Descartado	6	2020-06-02	490	2020-12-17
1000289	M	32	A?os	Argentina	Buenos Aires	Esteban Echeverría	Buenos Aires	2020-05-30	2020-06-01	23		NO		NO		NO	6	Privado	Caso Descartado	Descartado	6	2020-06-01	260	2020-12-17
1000290	M	30	A?os	Argentina	CABA	COMUNA 03	CABA		2020-06-01	23		NO		NO		NO	2	Público	Caso Descartado	Descartado	2	2020-06-01	3	2020-12-17
1000292	M	1	A?os	Argentina	Córdoba	Capital	Córdoba	2020-05-27	2020-06-01	23		NO		NO		NO	14	Público	Caso Descartado	Descartado	14	2020-06-01	14	2020-12-17
1000293	M	21	A?os	Argentina	Santa Fe	Rosario	Santa Fe		2020-06-01	23	2020-06-01	NO		NO		NO	82	Público	Caso Descartado	Descartado	82	2020-06-01	84	2020-12-17
1000294	M	25	A?os	Argentina	Buenos Aires	La Matanza	Buenos Aires	2020-05-29	2020-06-01	23		NO		NO		NO	6	Privado	Caso confirmado por laboratorio - No Activo por criterio de laboratorio	Confirmado	6	2020-06-02	427	2020-12-17
1000295	F	29	A?os	Argentina	Buenos Aires	Almirante Brown	Buenos Aires	2020-05-30	2020-06-01	23		NO		NO		NO	6	Privado	Caso confirmado por laboratorio - No Activo por criterio de laboratorio	Confirmado	6	2020-06-03	28	2020-12-17
1000297	M	34	A?os	Argentina	Buenos Aires	Avellaneda	Buenos Aires		2020-06-01	23		NO		NO		NO	6	Público	Caso sospechoso - No Activo - Sin muestra	Sospechoso	6		35	2020-12-17
1000298	M	9	A?os	Argentina	Buenos Aires	Merlo	CABA		2020-06-01	23		NO		NO		NO	2	Público	Caso Descartado	Descartado	6	2020-06-01	539	2020-12-17
1000299	M	1	A?os	Argentina	Buenos Aires	Esteban Echeverría	CABA		2020-06-01	23		NO		NO		NO	2	Público	Caso Descartado	Descartado	6	2020-06-01	260	2020-12-17
1000300	F	42	A?os	Argentina	Corrientes	Capital	Corrientes		2020-06-01	23		NO		NO		NO	18	Público	Caso Descartado	Descartado	18	2020-06-01	21	2020-12-17
1000303	F	35	A?os	Argentina	Buenos Aires	Merlo	Buenos Aires		2020-06-01	23		NO		NO		NO	6	Público	Caso Descartado	Descartado	6	2020-05-29	539	2020-12-17
1000306	M	41	A?os	Argentina	Buenos Aires	Merlo	Buenos Aires	2020-05-27	2020-06-01	23		NO		NO		NO	6	Público	Caso Descartado	Descartado	6	2020-06-01	539	2020-12-17
1000307	M	31	A?os	SIN ESPECIFICAR	Buenos Aires	Tres de Febrero	Buenos Aires		2020-06-01	23		NO		NO		NO	6	Privado	Caso Descartado	Descartado	6	2020-06-02	840	2020-12-17
1000308	M	4	A?os	Argentina	Córdoba	Capital	Córdoba	2020-05-29	2020-06-01	23		NO		NO		NO	14	Privado	Caso Descartado	Descartado	14	2020-06-01	14	2020-12-17
1000309	M	87	A?os	Argentina	Buenos Aires	Quilmes	Buenos Aires	2020-05-27	2020-06-01	23	2020-05-29	NO		NO		NO	6	Privado	Caso Descartado	Descartado	6	2020-06-02	658	2020-12-17
1000310	F	22	A?os	Argentina	Buenos Aires	Esteban Echeverría	Buenos Aires		2020-06-01	23		NO		NO		NO	6	Privado	Caso Descartado	Descartado	6	2020-06-02	260	2020-12-17
1000313	F	42	A?os	Argentina	Santa Cruz	Deseado	Santa Cruz	2020-05-29	2020-06-01	23		NO		NO		NO	78	Público	Caso Descartado	Descartado	78	2020-06-02	14	2020-12-17
1000315	F	27	A?os	Argentina	Tucumán	Capital	Tucumán		2020-06-01	23		NO		NO		NO	90	Público	Caso Descartado	Descartado	90	2020-06-06	84	2020-12-17
1000316	F	45	A?os	Argentina	Buenos Aires	Berazategui	CABA	2020-05-27	2020-06-01	23		NO		NO		NO	2	Privado	Caso Descartado	Descartado	6	2020-05-29	91	2020-12-17
1000319	F	44	A?os	Argentina	Buenos Aires	Lanús	Buenos Aires	2020-05-27	2020-06-01	23		NO		NO		NO	6	Privado	Caso Descartado	Descartado	6	2020-06-02	434	2020-12-17
1000322	F	35	A?os	Argentina	CABA	COMUNA 07	CABA		2020-06-01	23		NO		NO		NO	2	Público	Caso Descartado	Descartado	2	2020-06-01	7	2020-12-17
1000324	M	68	A?os	Argentina	CABA	SIN ESPECIFICAR	CABA	2020-06-01	2020-06-01	23	2020-06-01	NO		NO		NO	2	Público	Caso Descartado	Descartado	2	2020-06-01	0	2020-12-17
1000325	F	65	A?os	Argentina	Buenos Aires	Vicente López	Buenos Aires		2020-06-01	23		NO		NO		NO	6	Público	Caso Descartado	Descartado	6	2020-06-02	861	2020-12-17
1000326	F	27	A?os	Argentina	Buenos Aires	Quilmes	Buenos Aires		2020-06-01	23		NO		NO		NO	6	Público	Caso sospechoso - No Activo - Muestra no apta	Sospechoso	6		658	2020-12-17
1000328	F	41	A?os	Argentina	CABA	SIN ESPECIFICAR	CABA	2020-05-27	2020-06-01	23	2020-05-29	NO		NO		NO	2	Público	Caso Descartado	Descartado	2	2020-05-29	0	2020-12-17
1000329	M	46	A?os	Argentina	Buenos Aires	Lanús	Buenos Aires	2020-05-28	2020-06-01	23		NO		NO		NO	6	Privado	Caso Descartado	Descartado	6	2020-06-02	434	2020-12-17
1000331	M	43	A?os	Argentina	CABA	COMUNA 15	CABA	2020-05-29	2020-06-01	23		NO		NO		NO	2	Público	Caso confirmado por laboratorio - No Activo por criterio de laboratorio	Confirmado	2	2020-06-02	15	2020-12-17
1000332	F	32	A?os	Argentina	Buenos Aires	Quilmes	Buenos Aires	2020-05-28	2020-06-01	23		NO		NO		NO	6	Público	Caso Descartado	Descartado	6	2020-06-02	658	2020-12-17
1000334	M	50	A?os	Argentina	Corrientes	Capital	Corrientes		2020-06-01	23		NO		NO		NO	18	Público	Caso Descartado	Descartado	18	2020-06-01	21	2020-12-17
1000336	F	35	A?os	Argentina	CABA	COMUNA 10	Buenos Aires		2020-06-01	23		NO		NO		NO	6	Público	Caso Descartado	Descartado	2	2020-05-29	10	2020-12-17
1000337	M	29	A?os	Argentina	Mendoza	Las Heras	Mendoza	2020-05-29	2020-06-01	23	2020-05-30	NO		NO		NO	50	Público	Caso sospechoso - Activo Internado - Sin muestra	Sospechoso	50		49	2020-12-17
1000338	F	8	Meses	Argentina	Buenos Aires	Merlo	Buenos Aires	2020-05-26	2020-06-01	23		NO		NO		NO	6	Público	Caso Descartado	Descartado	6	2020-06-01	539	2020-12-17
1000341	M	38	A?os	Argentina	Buenos Aires	Ezeiza	CABA	2020-05-26	2020-06-01	23	2020-05-30	NO		NO		NO	2	Público	Caso confirmado por laboratorio - Activo Internado	Confirmado	6	2020-05-31	270	2020-12-17
1000342	M	51	A?os	Argentina	CABA	SIN ESPECIFICAR	CABA	2020-05-29	2020-06-01	23		NO		NO		NO	2	Privado	Caso Descartado	Descartado	2	2020-06-01	0	2020-12-17
1000343	F	31	A?os	Argentina	Buenos Aires	Pilar	CABA	2020-04-30	2020-06-01	23		NO		NO		NO	2	Público	Caso Descartado	Descartado	6	2020-06-02	638	2020-12-17
1000345	F	34	A?os	Argentina	Buenos Aires	La Matanza	Buenos Aires		2020-06-01	23		NO		NO		NO	6	Privado	Caso confirmado por laboratorio - No Activo por criterio de laboratorio	Confirmado	6	2020-06-06	427	2020-12-17
1000346	F	35	A?os	Argentina	Buenos Aires	Quilmes	Buenos Aires	2020-05-20	2020-06-01	23		NO		NO		NO	6	Público	Caso confirmado por laboratorio - No activo (por tiempo de evolución)	Confirmado	6	2020-06-01	658	2020-12-17
1000347	F	45	A?os	Argentina	CABA	COMUNA 05	CABA		2020-06-01	23		NO		NO		NO	2	Público	Caso Descartado	Descartado	2	2020-06-01	5	2020-12-17
1000348	M	64	A?os	Argentina	Buenos Aires	Almirante Brown	Buenos Aires	2020-06-01	2020-06-01	23		NO		NO		NO	6	Público	Caso confirmado por laboratorio - No Activo por criterio de laboratorio	Confirmado	6	2020-06-04	28	2020-12-17
1000350	M	16	A?os	Argentina	Buenos Aires	Lanús	CABA		2020-06-01	23		NO		NO		NO	2	Público	Caso Descartado	Descartado	6	2020-06-01	434	2020-12-17
1000351	F	50	A?os	Argentina	Buenos Aires	General Pueyrredón	Buenos Aires	2020-06-01	2020-06-01	23	2020-06-01	NO		NO		NO	6	Privado	Caso Descartado	Descartado	6	2020-06-01	357	2020-12-17
1000355	M	50	A?os	Argentina	Buenos Aires	Almirante Brown	Buenos Aires		2020-06-01	23		NO		NO		NO	6	Público	Caso Descartado	Descartado	6	2020-05-29	28	2020-12-17
1000356	M	22	A?os	Argentina	CABA	COMUNA 04	CABA	2020-05-23	2020-06-01	23		NO		NO		NO	2	Público	Caso Descartado	Descartado	2	2020-06-01	4	2020-12-17
1000357	M	33	A?os	Argentina	Buenos Aires	Esteban Echeverría	Buenos Aires	2020-05-28	2020-06-01	23		NO		NO		NO	6	Privado	Caso Descartado	Descartado	6	2020-06-02	260	2020-12-17
1000358	F	29	A?os	Argentina	Buenos Aires	La Matanza	CABA		2020-06-01	23		NO		NO		NO	2	Público	Caso Descartado	Descartado	6	2020-06-01	427	2020-12-17
1000359	M	44	A?os	SIN ESPECIFICAR	Buenos Aires	La Matanza	Buenos Aires		2020-06-01	23		NO		NO		NO	6	Privado	Caso confirmado por laboratorio - No Activo por criterio de laboratorio	Confirmado	6	2020-06-02	427	2020-12-17
1000360	M	33	A?os	SIN ESPECIFICAR	Neuquén	Confluencia	Neuquén	2020-05-25	2020-06-01	23		NO		NO		NO	58	Público	Caso Descartado	Descartado	58	2020-06-01	35	2020-12-17
1000361	M	35	A?os	Argentina	CABA	SIN ESPECIFICAR	CABA		2020-06-01	23		NO		NO		NO	2	Público	Caso Descartado	Descartado	2	2020-06-01	0	2020-12-17
1000362	M	41	A?os	Argentina	Buenos Aires	Campana	Buenos Aires	2020-05-30	2020-06-01	23		NO		NO		NO	6	Privado	Caso confirmado por laboratorio - No activo (por tiempo de evolución)	Confirmado	6	2020-06-02	126	2020-12-17
1000363	F	46	A?os	Argentina	CABA	COMUNA 02	CABA	2020-05-29	2020-06-01	23	2020-06-01	NO		NO		NO	2	Privado	Caso confirmado por laboratorio - No activo (por tiempo de evolución)	Confirmado	2	2020-06-02	2	2020-12-17
1000364	NR		A?os	Argentina	CABA	COMUNA 07	CABA		2020-06-01	23		NO		NO		NO	2	Público	Caso Descartado	Descartado	2	2020-06-01	7	2020-12-17
1000365	M	28	A?os	Argentina	Tucumán	Capital	Tucumán		2020-06-01	23		NO		NO		NO	90	Público	Caso Descartado	Descartado	90	2020-06-06	84	2020-12-17
1000371	M	21	A?os	Argentina	Buenos Aires	Esteban Echeverría	Buenos Aires	2020-05-31	2020-06-01	23		NO		NO		NO	6	Privado	Caso Descartado	Descartado	6	2020-06-02	260	2020-12-17
1000372	F	1	A?os	Argentina	Buenos Aires	Merlo	Buenos Aires	2020-05-27	2020-06-01	23	2020-05-29	NO		NO		NO	6	Público	Caso Descartado	Descartado	6	2020-06-01	539	2020-12-17
1000373	M	51	A?os	Argentina	Buenos Aires	Quilmes	Buenos Aires	2020-05-29	2020-06-01	23		NO		NO		NO	6	Privado	Caso confirmado por laboratorio - Activo Internado	Confirmado	6	2020-06-01	658	2020-12-17
1000375	F	36	A?os	Argentina	CABA	SIN ESPECIFICAR	CABA		2020-06-01	23		NO		NO		NO	2	Público	Caso Descartado	Descartado	2	2020-06-01	0	2020-12-17
1000376	M	81	A?os	Argentina	CABA	SIN ESPECIFICAR	CABA	2020-05-31	2020-06-01	23	2020-05-31	NO		NO		NO	2	Público	Caso Descartado	Descartado	2	2020-06-01	0	2020-12-17
1000377	F	54	A?os	Argentina	CABA	SIN ESPECIFICAR	CABA	2020-05-25	2020-06-01	23		NO		NO		NO	2	Público	Caso Descartado	Descartado	2	2020-06-02	0	2020-12-17
1000378	M	37	A?os	Argentina	Buenos Aires	Lanús	CABA		2020-06-01	23		NO		NO		NO	2	Público	Caso Descartado	Descartado	6	2020-06-01	434	2020-12-17
1000380	F	78	A?os	Argentina	Buenos Aires	Lomas de Zamora	Buenos Aires	2020-05-31	2020-06-01	23	2020-05-31	SI	2020-05-31	NO		NO	6	Privado	Caso confirmado por laboratorio - No activo (por tiempo de evolución)	Confirmado	6	2020-06-04	490	2020-12-17
1000382	F	83	A?os	Argentina	Chaco	San Fernando	Chaco	2020-05-29	2020-06-01	23	2020-05-30	SI	2020-05-30	NO		SI	22	Público	Caso Descartado	Descartado	22	2020-06-04	140	2020-12-17
1000383	F	27	A?os	Argentina	Chaco	San Fernando	Chaco	2020-05-28	2020-06-01	23		NO		NO		NO	22	Público	Caso sospechoso - No Activo - Con muestra sin resultado concluyente	Sospechoso	22		140	2020-12-17
1000384	F	47	A?os	Argentina	Buenos Aires	Ituzaingó	Buenos Aires		2020-06-01	23		NO		NO		NO	6	Público	Caso Descartado	Descartado	6	2020-05-29	410	2020-12-17
1000385	M	21	A?os	Argentina	CABA	SIN ESPECIFICAR	CABA	2020-05-25	2020-06-01	23		NO		NO		NO	2	Público	Caso Descartado	Descartado	2	2020-05-31	0	2020-12-17
1000387	M	8	A?os	Argentina	Buenos Aires	Esteban Echeverría	Buenos Aires	2020-05-31	2020-06-01	23		NO		NO		NO	6	Privado	Caso Descartado	Descartado	6	2020-06-02	260	2020-12-17
1000388	M	5	A?os	Argentina	CABA	SIN ESPECIFICAR	Buenos Aires	2020-05-30	2020-06-01	23		NO		NO		NO	6	Público	Caso Descartado	Descartado	2	2020-06-02	0	2020-12-17
1000389	F	53	A?os	Argentina	CABA	SIN ESPECIFICAR	CABA	2020-05-29	2020-06-01	23		NO		NO		NO	2	Público	Caso Descartado	Descartado	2	2020-06-01	0	2020-12-17
1000390	F	45	A?os	Argentina	Buenos Aires	Lomas de Zamora	Buenos Aires		2020-06-01	23		NO		NO		NO	6	Público	Caso Descartado	Descartado	6	2020-06-02	490	2020-12-17
1000391	M	26	A?os	Argentina	Buenos Aires	Berisso	CABA		2020-06-01	23		NO		NO		NO	2	Público	Caso Descartado	Descartado	6	2020-06-01	98	2020-12-17
1000392	M	11	A?os	Argentina	CABA	SIN ESPECIFICAR	CABA	2020-05-30	2020-06-01	23		NO		NO		NO	2	Público	Caso Descartado	Descartado	2	2020-06-01	0	2020-12-17
1000394	F	38	A?os	Argentina	CABA	SIN ESPECIFICAR	CABA		2020-06-01	23		NO		NO		NO	2	Público	Caso Descartado	Descartado	2	2020-06-01	0	2020-12-17
1000396	F	36	A?os	Argentina	Buenos Aires	Florencio Varela	CABA		2020-06-01	23		NO		NO		NO	2	Público	Caso confirmado por laboratorio - No activo (por tiempo de evolución)	Confirmado	6	2020-07-30	274	2020-12-17
1000397	M	55	A?os	Argentina	Buenos Aires	Quilmes	Buenos Aires		2020-06-01	23		NO		NO		NO	6	Privado	Caso Descartado	Descartado	6	2020-05-31	658	2020-12-17
1000398	F	27	A?os	Argentina	CABA	COMUNA 07	CABA	2020-05-29	2020-06-01	23		NO		NO		NO	2	Público	Caso confirmado por laboratorio - Activo Internado	Confirmado	2	2020-06-01	7	2020-12-17
1000399	M	31	A?os	Argentina	Buenos Aires	Lanús	Buenos Aires	2020-05-25	2020-06-01	23		NO		NO		NO	6	Privado	Caso confirmado por laboratorio - No activo (por tiempo de evolución)	Confirmado	6	2020-06-02	434	2020-12-17
1000400	F	27	A?os	Argentina	CABA	SIN ESPECIFICAR	CABA		2020-06-01	23		NO		NO		NO	2	Privado	Caso Descartado	Descartado	2	2020-06-03	0	2020-12-17
1000401	M	75	A?os	Argentina	Buenos Aires	San Miguel	CABA		2020-06-01	23		NO		NO		NO	2	Público	Caso Descartado	Descartado	6	2020-05-31	760	2020-12-17
1000402	F	34	A?os	Argentina	CABA	SIN ESPECIFICAR	CABA		2020-06-01	23		NO		NO		NO	2	Privado	Caso Descartado	Descartado	2	2020-06-01	0	2020-12-17
1000403	F	86	A?os	Argentina	CABA	SIN ESPECIFICAR	CABA		2020-06-01	23		NO		NO		NO	2	Privado	Caso Descartado	Descartado	2	2020-06-03	0	2020-12-17
1000404	F	22	A?os	Argentina	Buenos Aires	Campana	Buenos Aires	2020-05-30	2020-06-01	23		NO		NO		NO	6	Privado	Caso Descartado	Descartado	6	2020-06-02	126	2020-12-17
1000406	F	16	A?os	Argentina	Buenos Aires	Berisso	Buenos Aires	2020-05-30	2020-06-01	23		NO		NO		NO	6	Privado	Caso Descartado	Descartado	6	2020-06-02	98	2020-12-17
1000409	M	96	A?os	Argentina	CABA	SIN ESPECIFICAR	CABA	2020-05-30	2020-06-01	23	2020-05-31	NO		SI	2020-06-09	NO	2	Privado	Caso confirmado por laboratorio - Fallecido	Confirmado	2	2020-06-01	0	2020-12-17
1000410	M	75	A?os	Argentina	Buenos Aires	La Plata	Buenos Aires	2020-06-01	2020-06-01	23	2020-06-01	NO		NO		NO	6	Privado	Caso Descartado	Descartado	6	2020-06-02	441	2020-12-17
1000411	F	1	A?os	Argentina	Buenos Aires	Lanús	Buenos Aires	2020-05-27	2020-06-01	23		NO		NO		NO	6	Privado	Caso confirmado por laboratorio - No activo (por tiempo de evolución)	Confirmado	6	2020-06-02	434	2020-12-17
1000412	F	47	A?os	Argentina	Buenos Aires	San Vicente	CABA		2020-06-01	23		NO		NO		NO	2	Público	Caso confirmado por laboratorio - No activo (por tiempo de evolución)	Confirmado	6	2020-06-01	778	2020-12-17
1000413	M	65	A?os	SIN ESPECIFICAR	Buenos Aires	La Matanza	Buenos Aires	2020-05-26	2020-06-01	23		NO		NO		NO	6	Público	Caso Descartado	Descartado	6	2020-06-02	427	2020-12-17
1000414	M	37	A?os	Argentina	Corrientes	Capital	Corrientes		2020-06-01	23		NO		NO		NO	18	Público	Caso Descartado	Descartado	18	2020-06-01	21	2020-12-17
1000415	M	35	A?os	Argentina	Buenos Aires	Lanús	Buenos Aires		2020-06-01	23		NO		NO		NO	6	Público	Caso Descartado	Descartado	6	2020-06-02	434	2020-12-17
1000416	F	30	A?os	Argentina	Córdoba	Capital	Córdoba	2020-05-28	2020-06-01	23		NO		NO		NO	14	Privado	Caso Descartado	Descartado	14	2020-06-04	14	2020-12-17
1000417	M	35	A?os	Argentina	Buenos Aires	Avellaneda	CABA		2020-06-01	23		NO		NO		NO	2	Privado	Caso confirmado por laboratorio - No activo (por tiempo de evolución)	Confirmado	6	2020-05-31	35	2020-12-17
1000420	F	46	A?os	Argentina	Buenos Aires	Almirante Brown	CABA		2020-06-01	23		NO		NO		NO	2	Público	Caso Descartado	Descartado	6	2020-05-31	28	2020-12-17
1000422	M	50	A?os	Argentina	CABA	SIN ESPECIFICAR	Buenos Aires		2020-06-01	23		NO		NO		NO	6	Privado	Caso Descartado	Descartado	2	2020-06-02	0	2020-12-17
1000423	F	32	A?os	Argentina	CABA	COMUNA 14	CABA		2020-06-01	23		NO		NO		NO	2	Público	Caso Descartado	Descartado	2	2020-06-01	14	2020-12-17
1000424	M	84	A?os	Argentina	Buenos Aires	La Matanza	Buenos Aires	2020-05-29	2020-06-01	23	2020-06-01	NO		NO		NO	6	Privado	Caso Descartado	Descartado	6	2020-06-01	427	2020-12-17
1000425	F	77	A?os	Argentina	Buenos Aires	Vicente López	Buenos Aires	2020-06-01	2020-06-01	23	2020-06-01	SI	2020-06-01	NO		NO	6	Público	Caso Descartado	Descartado	6	2020-06-02	861	2020-12-17
1000426	M	72	A?os	Argentina	Buenos Aires	Tres de Febrero	Buenos Aires	2020-05-30	2020-06-01	23	2020-05-31	NO		NO		NO	6	Privado	Caso Descartado	Descartado	6	2020-06-02	840	2020-12-17
1000427	M	66	A?os	Argentina	Buenos Aires	Ituzaingó	Buenos Aires		2020-06-01	23		NO		NO		NO	6	Público	Caso Descartado	Descartado	6	2020-05-29	410	2020-12-17
1000428	M	28	A?os	Argentina	Buenos Aires	San Vicente	CABA		2020-06-01	23		NO		NO		NO	2	Público	Caso Descartado	Descartado	6	2020-05-31	778	2020-12-17
1000430	M	34	A?os	Argentina	Buenos Aires	Lomas de Zamora	Buenos Aires	2020-05-30	2020-06-01	23		NO		NO		NO	6	Privado	Caso confirmado por laboratorio - Activo Internado	Confirmado	6	2020-06-02	490	2020-12-17
1000431	F	2	A?os	Argentina	Buenos Aires	Quilmes	Buenos Aires	2020-05-27	2020-06-01	23		NO		NO		NO	6	Público	Caso Descartado	Descartado	6	2020-06-01	658	2020-12-17
1000433	F	17	A?os	Argentina	Chaco	San Fernando	Chaco	2020-05-26	2020-06-01	23	2020-05-31	NO		NO		NO	22	Público	Caso Descartado	Descartado	22	2020-06-01	140	2020-12-17
1000434	F	34	A?os	Argentina	Buenos Aires	General San Martín	Buenos Aires	2020-05-26	2020-06-01	23	2020-05-26	NO		NO		NO	6	Privado	Caso Descartado	Descartado	6	2020-06-03	371	2020-12-17
1000435	M	53	A?os	Argentina	Buenos Aires	La Plata	Buenos Aires	2020-05-31	2020-06-01	23		NO		NO		NO	6	Público	Caso Descartado	Descartado	6	2020-06-02	441	2020-12-17
1000436	M	22	A?os	Argentina	Buenos Aires	Pergamino	Buenos Aires	2020-05-30	2020-06-01	23	2020-05-31	NO		NO		NO	6	Público	Caso Descartado	Descartado	6	2020-06-01	623	2020-12-17
1000438	F	47	A?os	Argentina	Buenos Aires	Ezeiza	CABA		2020-06-01	23		NO		NO		NO	2	Público	Caso confirmado por laboratorio - No Activo por criterio de laboratorio	Confirmado	6	2020-06-01	270	2020-12-17
1000440	F	6	A?os	Argentina	CABA	COMUNA 04	CABA	2020-06-01	2020-06-01	23		NO		NO		NO	2	Público	Caso confirmado por laboratorio - No activo (por tiempo de evolución)	Confirmado	2	2020-06-01	4	2020-12-17
1000441	M	86	A?os	Argentina	Buenos Aires	Almirante Brown	CABA	2020-05-30	2020-06-01	23	2020-05-31	NO		NO		NO	2	Privado	Caso Descartado	Descartado	6	2020-06-01	28	2020-12-17
1000442	F	37	A?os	Argentina	Buenos Aires	Merlo	Buenos Aires	2020-05-27	2020-06-01	23		NO		NO		NO	6	Público	Caso Descartado	Descartado	6	2020-06-01	539	2020-12-17
1000443	F	74	A?os	Argentina	CABA	SIN ESPECIFICAR	CABA		2020-06-01	23		NO		NO		NO	2	Privado	Caso Descartado	Descartado	2	2020-06-03	0	2020-12-17
1000444	F	48	A?os	Argentina	Buenos Aires	Lomas de Zamora	Buenos Aires	2020-05-28	2020-06-01	23		NO		NO		NO	6	Público	Caso Descartado	Descartado	6	2020-06-02	490	2020-12-17
1000445	F	2	A?os	Argentina	CABA	SIN ESPECIFICAR	CABA	2020-05-28	2020-06-01	23		NO		NO		NO	2	Privado	Caso Descartado	Descartado	2	2020-05-30	0	2020-12-17
1000446	M	36	A?os	Argentina	Buenos Aires	Almirante Brown	Buenos Aires	2020-05-29	2020-06-01	23		NO		NO		NO	6	Privado	Caso Descartado	Descartado	6	2020-06-01	28	2020-12-17
1000448	F	3	A?os	Argentina	Buenos Aires	Ca?uelas	CABA	2020-05-29	2020-06-01	23	2020-05-31	NO		NO		NO	2	Público	Caso Descartado	Descartado	6	2020-06-01	134	2020-12-17
1000449	M	76	A?os	SIN ESPECIFICAR	Buenos Aires	Florencio Varela	Buenos Aires	2020-05-30	2020-06-01	23	2020-05-30	SI	2020-05-30	NO		NO	6	Privado	Caso Descartado	Descartado	6	2020-06-01	274	2020-12-17
1000450	M	46	A?os	Argentina	Buenos Aires	Lomas de Zamora	CABA		2020-06-01	23		NO		NO		NO	2	Público	Caso Descartado	Descartado	6	2020-06-01	490	2020-12-17
1000451	F	38	A?os	Argentina	Córdoba	Colón	Córdoba	2020-05-27	2020-06-01	23		NO		NO		NO	14	Privado	Caso Descartado	Descartado	14	2020-05-27	21	2020-12-17
1000452	F	5	A?os	Argentina	San Luis	General Pedernera	CABA	2020-05-28	2020-06-01	23		NO		NO		NO	2	Público	Caso Descartado	Descartado	74	2020-06-11	35	2020-12-17
1000453	M	34	A?os	Argentina	CABA	SIN ESPECIFICAR	CABA		2020-06-01	23		NO		NO		NO	2	Público	Caso Descartado	Descartado	2	2020-05-31	0	2020-12-17
1000454	F	39	A?os	Argentina	Buenos Aires	Quilmes	Buenos Aires		2020-06-01	23		NO		NO		NO	6	Público	Caso confirmado por laboratorio - No activo (por tiempo de evolución)	Confirmado	6	2020-06-02	658	2020-12-17
1000455	F	56	A?os	Argentina	Santa Cruz	Deseado	Santa Cruz	2020-05-29	2020-06-01	23	2020-05-29	SI	2020-05-31	NO		NO	78	Público	Caso Descartado	Descartado	78	2020-06-02	14	2020-12-17
1000456	F	58	A?os	Argentina	Buenos Aires	Malvinas Argentinas	Buenos Aires		2020-06-01	23		NO		NO		NO	6	Público	Caso confirmado por laboratorio - No Activo por criterio de laboratorio	Confirmado	6	2020-06-01	515	2020-12-17
1000457	M	39	A?os	Argentina	Corrientes	Capital	Corrientes		2020-06-01	23		NO		NO		NO	18	Público	Caso Descartado	Descartado	18	2020-04-24	21	2020-12-17
1000459	M	19	A?os	Argentina	CABA	COMUNA 04	CABA		2020-06-01	23		NO		NO		NO	2	Público	Caso Descartado	Descartado	2	2020-06-01	4	2020-12-17
1000460	M	61	A?os	Argentina	CABA	SIN ESPECIFICAR	CABA	2020-05-28	2020-06-01	23	2020-06-01	NO		SI	2020-06-16	NO	2	Privado	Caso confirmado por laboratorio - Fallecido	Confirmado	2	2020-06-01	0	2020-12-17
1000461	M	1	A?os	Argentina	Buenos Aires	La Plata	Buenos Aires	2020-05-26	2020-06-01	23	2020-05-31	NO		NO		NO	6	Público	Caso Descartado	Descartado	6	2020-06-02	441	2020-12-17
1000463	M	38	A?os	Argentina	Buenos Aires	Quilmes	Buenos Aires	2020-05-31	2020-06-01	23		NO		NO		NO	6	Público	Caso confirmado por laboratorio - No activo (por tiempo de evolución)	Confirmado	6	2020-06-02	658	2020-12-17
1000464	M	34	A?os	Argentina	Buenos Aires	Avellaneda	CABA		2020-06-01	23		NO		NO		NO	2	Privado	Caso confirmado por laboratorio - No activo (por tiempo de evolución)	Confirmado	6	2020-04-29	35	2020-12-17
1000466	F	30	A?os	Argentina	CABA	SIN ESPECIFICAR	Buenos Aires	2020-05-28	2020-06-01	23		NO		NO		NO	6	Público	Caso Descartado	Descartado	2	2020-06-02	0	2020-12-17
1000468	F	35	A?os	Argentina	Buenos Aires	Avellaneda	CABA		2020-06-01	23		NO		NO		NO	2	Privado	Caso Descartado	Descartado	6	2020-06-01	35	2020-12-17
1000470	M	45	A?os	Argentina	CABA	COMUNA 04	CABA		2020-06-01	23		NO		NO		NO	2	Público	Caso Descartado	Descartado	2	2020-06-01	4	2020-12-17
1000471	M	49	A?os	Argentina	Buenos Aires	Avellaneda	CABA	2020-05-30	2020-06-01	23		NO		NO		NO	2	Privado	Caso Descartado	Descartado	6	2020-06-01	35	2020-12-17
1000472	M	29	A?os	Argentina	CABA	SIN ESPECIFICAR	CABA	2020-05-30	2020-06-01	23		NO		NO		NO	2	Público	Caso Descartado	Descartado	2	2020-06-01	0	2020-12-17
1000473	M	57	A?os	Argentina	Córdoba	Punilla	Córdoba	2020-05-28	2020-06-01	23		NO		NO		NO	14	Privado	Caso Descartado	Descartado	14	2020-05-29	91	2020-12-17
1000474	F	33	A?os	Argentina	CABA	SIN ESPECIFICAR	CABA		2020-06-01	23		NO		NO		NO	2	Privado	Caso Descartado	Descartado	2	2020-06-01	0	2020-12-17
1000475	F	28	A?os	Argentina	Buenos Aires	Lanús	CABA		2020-06-01	23		NO		NO		NO	2	Público	Caso Descartado	Descartado	6	2020-05-31	434	2020-12-17
1000476	F	9	A?os	Argentina	CABA	SIN ESPECIFICAR	CABA	2020-05-28	2020-06-01	23		NO		NO		NO	2	Privado	Caso confirmado por laboratorio - Activo Internado	Confirmado	2	2020-06-01	0	2020-12-17
1000479	F	34	A?os	Argentina	Buenos Aires	La Matanza	Buenos Aires	2020-05-31	2020-06-01	23		NO		NO		NO	6	Público	Caso Descartado	Descartado	6	2020-06-01	427	2020-12-17
1000480	F	49	A?os	Argentina	Buenos Aires	Lomas de Zamora	Buenos Aires	2020-05-27	2020-06-01	23		NO		NO		NO	6	Privado	Caso Descartado	Descartado	6	2020-06-02	490	2020-12-17
1000481	F	27	A?os	Argentina	Buenos Aires	Campana	Buenos Aires	2020-05-29	2020-06-01	23		NO		NO		NO	6	Privado	Caso Descartado	Descartado	6	2020-06-01	126	2020-12-17
1000483	M	46	A?os	Argentina	CABA	COMUNA 07	CABA	2020-05-30	2020-06-01	23		NO		NO		NO	2	Público	Caso Descartado	Descartado	2	2020-06-01	7	2020-12-17
1000484	M	27	A?os	Argentina	Buenos Aires	La Plata	Buenos Aires	2020-05-29	2020-06-01	23		NO		NO		NO	6	Público	Caso Descartado	Descartado	6	2020-06-02	441	2020-12-17
1000485	M	65	A?os	Argentina	Buenos Aires	La Matanza	CABA	2020-05-30	2020-06-01	23	2020-05-31	NO		NO		NO	2	Privado	Caso Descartado	Descartado	6	2020-06-01	427	2020-12-17
1000486	M	37	A?os	Argentina	Buenos Aires	Malvinas Argentinas	Buenos Aires	2020-05-31	2020-06-01	23		NO		NO		NO	6	Privado	Caso Descartado	Descartado	6	2020-06-01	515	2020-12-17
1000488	F	39	A?os	Argentina	CABA	SIN ESPECIFICAR	CABA		2020-06-01	23		NO		NO		NO	2	Privado	Caso Descartado	Descartado	2	2020-05-30	0	2020-12-17
1000489	M	7	A?os	Argentina	Buenos Aires	Lomas de Zamora	CABA		2020-06-01	23		NO		NO		NO	2	Público	Caso Descartado	Descartado	6	2020-06-01	490	2020-12-17
1000490	M	64	A?os	Argentina	Córdoba	Capital	Córdoba	2020-05-28	2020-06-01	23		NO		NO		NO	14	Privado	Caso Descartado	Descartado	14	2020-05-28	14	2020-12-17
1000491	F	30	A?os	Argentina	CABA	COMUNA 08	CABA		2020-06-01	23		NO		NO		NO	2	Privado	Caso confirmado por laboratorio - No Activo por criterio de laboratorio	Confirmado	2	2020-06-03	8	2020-12-17
1000492	M	32	A?os	Argentina	Buenos Aires	Lanús	Buenos Aires	2020-05-30	2020-06-01	23		NO		NO		NO	6	Público	Caso Descartado	Descartado	6	2020-06-02	434	2020-12-17
1000493	M	8	A?os	Argentina	Tucumán	Yerba Buena	Tucumán		2020-06-01	23		NO		NO		NO	90	Público	Caso Descartado	Descartado	90	2020-06-02	119	2020-12-17
1000494	M	63	A?os	Argentina	Buenos Aires	Dolores	Buenos Aires	2020-05-26	2020-06-01	23		NO		NO		NO	6	Público	Caso Descartado	Descartado	6	2020-06-02	238	2020-12-17
1000496	F	52	A?os	Argentina	Buenos Aires	Lomas de Zamora	CABA		2020-06-01	23		NO		NO		NO	2	Público	Caso Descartado	Descartado	6	2020-06-01	490	2020-12-17
1000497	M	27	A?os	Argentina	CABA	SIN ESPECIFICAR	CABA	2020-05-31	2020-06-01	23		NO		NO		NO	2	Público	Caso Descartado	Descartado	2	2020-06-01	0	2020-12-17
1000498	M	74	A?os	Argentina	Buenos Aires	Escobar	Buenos Aires	2020-05-30	2020-06-01	23	2020-05-31	NO		NO		NO	6	Público	Caso Descartado	Descartado	6	2020-06-01	252	2020-12-17
1000502	M	62	A?os	Argentina	Buenos Aires	La Matanza	Buenos Aires	2020-05-26	2020-06-01	23		NO		NO		NO	6	Privado	Caso Descartado	Descartado	6	2020-06-01	427	2020-12-17
1000503	M	76	A?os	Argentina	Buenos Aires	La Plata	Buenos Aires	2020-05-30	2020-06-01	23		NO		NO		NO	6	Privado	Caso Descartado	Descartado	6	2020-06-04	441	2020-12-17
1000504	F	85	A?os	Argentina	Córdoba	Capital	Córdoba		2020-06-01	23		NO		NO		NO	14	Privado	Caso Descartado	Descartado	14	2020-05-28	14	2020-12-17
1000505	F	45	A?os	Argentina	CABA	SIN ESPECIFICAR	CABA	2020-06-01	2020-06-01	23	2020-06-01	NO		NO		NO	2	Privado	Caso Descartado	Descartado	2	2020-06-01	0	2020-12-17
1000506	M	45	A?os	Argentina	Buenos Aires	Florencio Varela	Buenos Aires	2020-05-28	2020-06-01	23		NO		NO		NO	6	Privado	Caso Descartado	Descartado	6	2020-06-04	274	2020-12-17
1000507	F	11	A?os	Argentina	CABA	SIN ESPECIFICAR	CABA		2020-06-01	23		NO		NO		NO	2	Público	Caso Descartado	Descartado	2	2020-06-01	0	2020-12-17
1000508	M	20	A?os	Argentina	Buenos Aires	Lanús	CABA	2020-05-23	2020-06-01	23		NO		NO		NO	2	Privado	Caso confirmado por laboratorio - No activo (por tiempo de evolución)	Confirmado	6	2020-06-03	434	2020-12-17
1000509	M	2	A?os	Argentina	Buenos Aires	Campana	Buenos Aires	2020-05-29	2020-06-01	23		NO		NO		NO	6	Privado	Caso Descartado	Descartado	6	2020-05-31	126	2020-12-17
1000510	M	8	A?os	Argentina	Buenos Aires	Lomas de Zamora	CABA		2020-06-01	23		NO		NO		NO	2	Público	Caso Descartado	Descartado	6	2020-06-01	490	2020-12-17
1000511	F		A?os	Argentina	Buenos Aires	La Plata	Buenos Aires		2020-06-01	23		NO		NO		NO	6	Público	Caso Descartado	Descartado	6	2020-06-02	441	2020-12-17
1000513	F	70	A?os	Argentina	Buenos Aires	Pergamino	Buenos Aires	2020-05-10	2020-06-01	23	2020-06-01	NO		NO		NO	6	Privado	Caso Descartado	Descartado	6	2020-06-02	623	2020-12-17
1000514	M	62	A?os	Argentina	Río Negro	General Roca	Río Negro	2020-05-31	2020-06-01	23	2020-05-31	SI	2020-06-03	SI	2020-06-22	SI	62	Público	Caso confirmado por laboratorio - Fallecido	Confirmado	62	2020-06-05	42	2020-12-17
1000515	F	43	A?os	Argentina	Buenos Aires	Hurlingham	Buenos Aires		2020-06-01	23		NO		NO		NO	6	Público	Caso Descartado	Descartado	6	2020-05-29	408	2020-12-17
1000516	M	28	A?os	Argentina	Corrientes	Capital	Corrientes		2020-06-01	23		NO		NO		NO	18	Público	Caso Descartado	Descartado	18	2020-04-24	21	2020-12-17
1000517	F	46	A?os	Argentina	Buenos Aires	Quilmes	Buenos Aires	2020-05-28	2020-06-01	23		NO		NO		NO	6	Público	Caso Descartado	Descartado	6	2020-06-02	658	2020-12-17
1000518	F	8	A?os	Argentina	Chaco	San Fernando	Chaco		2020-06-01	23		NO		NO		NO	22	Público	Caso Descartado	Descartado	22	2020-06-02	140	2020-12-17
1000520	F	37	A?os	Argentina	Chaco	San Fernando	Chaco		2020-06-01	23		NO		NO		NO	22	Público	Caso Descartado	Descartado	22	2020-06-02	140	2020-12-17
1000521	M	5	A?os	Argentina	CABA	SIN ESPECIFICAR	CABA	2020-05-28	2020-06-01	23		NO		NO		NO	2	Privado	Caso Descartado	Descartado	2	2020-06-02	0	2020-12-17
1000523	F	41	A?os	Argentina	CABA	SIN ESPECIFICAR	CABA	2020-05-26	2020-06-01	23		NO		NO		NO	2	Público	Caso confirmado por laboratorio - No activo (por tiempo de evolución)	Confirmado	2	2020-05-31	0	2020-12-17
1000524	F	47	A?os	Argentina	Buenos Aires	Lanús	Buenos Aires	2020-05-24	2020-06-01	23		NO		NO		NO	6	Público	Caso confirmado por laboratorio - No Activo por criterio de laboratorio	Confirmado	6	2020-06-01	434	2020-12-17
1000525	M	70	A?os	Argentina	Buenos Aires	La Matanza	Buenos Aires	2020-05-29	2020-06-01	23	2020-05-31	NO		NO		NO	6	Privado	Caso Descartado	Descartado	6	2020-06-01	427	2020-12-17
1000526	F	40	A?os	Argentina	CABA	SIN ESPECIFICAR	CABA	2020-05-24	2020-06-01	23		NO		NO		NO	2	Público	Caso Descartado	Descartado	2	2020-06-01	0	2020-12-17
1000527	M	16	A?os	Argentina	SIN ESPECIFICAR	SIN ESPECIFICAR	CABA	2020-05-30	2020-06-01	23		NO		NO		NO	2	Público	Caso confirmado por laboratorio - No Activo por criterio de laboratorio	Confirmado	99	2020-05-30	0	2020-12-17
1000528	M	5	A?os	Argentina	CABA	COMUNA 13	CABA	2020-05-27	2020-06-01	23		NO		NO		NO	2	Privado	Caso Descartado	Descartado	2	2020-06-01	13	2020-12-17
1000530	M	43	A?os	Argentina	Buenos Aires	Florencio Varela	Buenos Aires	2020-04-26	2020-06-01	23		NO		NO		NO	6	Público	Caso Descartado	Descartado	6	2020-06-01	274	2020-12-17
1000532	F	43	A?os	Argentina	Buenos Aires	Avellaneda	CABA		2020-06-01	23		NO		NO		NO	2	Público	Caso Descartado	Descartado	6	2020-06-01	35	2020-12-17
1000533	F	48	A?os	Argentina	Neuquén	Confluencia	Neuquén	2020-05-29	2020-06-01	23		NO		NO		NO	58	Público	Caso Descartado	Descartado	58	2020-06-01	35	2020-12-17
1000534	M	42	A?os	Argentina	Corrientes	Capital	Corrientes		2020-06-01	23		NO		NO		NO	18	Público	Caso Descartado	Descartado	18	2020-06-01	21	2020-12-17
1000535	M	28	A?os	Argentina	Buenos Aires	Moreno	Buenos Aires		2020-06-01	23		NO		NO		NO	6	Público	Caso Descartado	Descartado	6	2020-05-29	560	2020-12-17
1000537	F	85	A?os	Argentina	Buenos Aires	San Isidro	CABA		2020-06-01	23		NO		NO		NO	2	Privado	Caso confirmado por laboratorio - No Activo por criterio de laboratorio	Confirmado	6	2020-06-03	756	2020-12-17
1000538	F	1	A?os	Argentina	Buenos Aires	Presidente Perón	Buenos Aires	2020-05-31	2020-06-01	23		NO		NO		NO	6	Privado	Caso Descartado	Descartado	6	2020-06-02	648	2020-12-17
1000539	F	43	A?os	Argentina	Buenos Aires	Quilmes	Buenos Aires	2020-05-22	2020-06-01	23		NO		NO		NO	6	Público	Caso Descartado	Descartado	6	2020-06-01	658	2020-12-17
1000543	M	71	A?os	Argentina	Buenos Aires	Lanús	Buenos Aires	2020-05-21	2020-06-01	23		NO		NO		NO	6	Público	Caso Descartado	Descartado	6	2020-06-02	434	2020-12-17
1000546	F	10	A?os	Argentina	CABA	SIN ESPECIFICAR	CABA	2020-05-30	2020-06-01	23		NO		NO		NO	2	Público	Caso Descartado	Descartado	2	2020-06-01	0	2020-12-17
1000547	M	57	A?os	Argentina	Tucumán	Lules	Tucumán		2020-06-01	23		NO		NO		NO	90	Público	Caso Descartado	Descartado	90	2020-06-02	63	2020-12-17
1000548	M	79	A?os	Argentina	Chaco	San Fernando	Chaco	2020-05-25	2020-06-01	23	2020-05-28	SI	2020-05-28	NO		NO	22	Público	Caso Descartado	Descartado	22	2020-06-03	140	2020-12-17
1000549	F	41	A?os	Argentina	Corrientes	Capital	Corrientes		2020-06-01	23		NO		NO		NO	18	Público	Caso Descartado	Descartado	18	2020-06-01	21	2020-12-17
1000550	F	22	A?os	Argentina	Buenos Aires	General San Martín	Buenos Aires		2020-06-01	23		NO		NO		NO	6	Público	Caso confirmado por laboratorio - No Activo por criterio de laboratorio	Confirmado	6	2020-06-02	371	2020-12-17
1000551	F	82	A?os	Argentina	CABA	SIN ESPECIFICAR	CABA	2020-05-31	2020-06-01	23	2020-05-31	NO		NO		NO	2	Privado	Caso Descartado	Descartado	2	2020-06-01	0	2020-12-17
1000552	F	1	A?os	Argentina	Buenos Aires	San Miguel	Buenos Aires	2020-05-27	2020-06-01	23		NO		NO		NO	6	Privado	Caso Descartado	Descartado	6	2020-06-02	760	2020-12-17
1000553	F	21	A?os	Argentina	Buenos Aires	General San Martín	CABA		2020-06-01	23		NO		NO		NO	2	Público	Caso confirmado por laboratorio - No Activo por criterio de laboratorio	Confirmado	6	2020-06-02	371	2020-12-17
1000554	M	72	A?os	Argentina	CABA	SIN ESPECIFICAR	CABA	2020-05-31	2020-06-01	23		NO		NO		NO	2	Privado	Caso confirmado por laboratorio - Activo Internado	Confirmado	2	2020-06-01	0	2020-12-17
1000555	F	46	A?os	Argentina	Buenos Aires	Chacabuco	Buenos Aires	2020-05-31	2020-06-01	23		NO		NO		NO	6	Público	Caso Descartado	Descartado	6	2020-06-02	210	2020-12-17
1000556	F	30	A?os	Argentina	Buenos Aires	Lanús	CABA	2020-05-27	2020-06-01	23	2020-05-31	NO		NO		NO	2	Privado	Caso Descartado	Descartado	6	2020-06-01	434	2020-12-17
1000558	F	62	A?os	Argentina	CABA	SIN ESPECIFICAR	CABA	2020-05-30	2020-06-01	23	2020-06-01	NO		NO		NO	2	Privado	Caso confirmado por laboratorio - Activo Internado	Confirmado	2	2020-06-01	0	2020-12-17
1000559	F	43	A?os	Argentina	Santa Fe	Rosario	Santa Fe		2020-06-01	23		NO		NO		NO	82	Público	Caso Descartado	Descartado	82	2020-06-01	84	2020-12-17
1000560	M	58	A?os	Argentina	Santa Fe	General Obligado	Santa Fe	2020-05-31	2020-06-01	23		NO		NO		NO	82	Público	Caso Descartado	Descartado	82	2020-06-02	49	2020-12-17
1000562	M	52	A?os	Argentina	Buenos Aires	San Isidro	CABA	2020-05-31	2020-06-01	23	2020-05-31	SI	2020-05-31	NO		NO	2	Privado	Caso Descartado	Descartado	6	2020-06-01	756	2020-12-17
1000564	M	23	A?os	Argentina	Buenos Aires	Quilmes	Buenos Aires	2020-05-29	2020-06-01	23		NO		NO		NO	6	Público	Caso Descartado	Descartado	6	2020-06-01	658	2020-12-17
1000565	M	70	A?os	Argentina	Buenos Aires	Morón	CABA		2020-06-01	23		NO		NO		NO	2	Privado	Caso sospechoso - Activo Internado - Sin muestra	Sospechoso	6		568	2020-12-17
1000566	M	28	A?os	Argentina	Buenos Aires	Ituzaingó	Buenos Aires	2020-05-30	2020-06-01	23		NO		NO		NO	6	Público	Caso Descartado	Descartado	6	2020-06-02	410	2020-12-17
1000567	F	69	A?os	SIN ESPECIFICAR	Buenos Aires	Morón	Buenos Aires	2020-05-29	2020-06-01	23		NO		NO		NO	6	Privado	Caso Descartado	Descartado	6	2020-06-02	568	2020-12-17
1000568	F	27	A?os	Argentina	Córdoba	Capital	Córdoba	2020-05-05	2020-06-01	23		NO		NO		NO	14	Privado	Caso Descartado	Descartado	14	2020-05-29	14	2020-12-17
1000569	F	1	A?os	Argentina	Buenos Aires	Moreno	Buenos Aires	2020-06-01	2020-06-01	23	2020-06-01	NO		NO		NO	6	Público	Caso Descartado	Descartado	6	2020-06-01	560	2020-12-17
1000573	F	4	A?os	Argentina	Buenos Aires	Berazategui	Buenos Aires	2020-05-29	2020-06-01	23	2020-06-01	NO		NO		NO	6	Público	Caso Descartado	Descartado	6	2020-06-02	91	2020-12-17
1000575	F	71	A?os	Argentina	Buenos Aires	Lanús	Buenos Aires	2020-05-25	2020-06-01	23	2020-06-01	NO		NO		NO	6	Privado	Caso Descartado	Descartado	6	2020-06-03	434	2020-12-17
1000576	F	54	A?os	Argentina	Chaco	San Fernando	Chaco		2020-06-01	23		NO		NO		NO	22	Público	Caso Descartado	Descartado	22	2020-06-02	140	2020-12-17
1000578	F	28	A?os	Argentina	Buenos Aires	La Matanza	Buenos Aires		2020-06-01	23		NO		NO		NO	6	Privado	Caso Descartado	Descartado	6	2020-06-09	427	2020-12-17
1000579	F	26	A?os	Argentina	Santa Fe	Rosario	Santa Fe		2020-06-01	23		NO		NO		NO	82	Público	Caso Descartado	Descartado	82	2020-06-01	84	2020-12-17
1000580	M	24	A?os	Argentina	CABA	SIN ESPECIFICAR	CABA	2020-05-31	2020-06-01	23		NO		NO		NO	2	Privado	Caso confirmado por laboratorio - Activo Internado	Confirmado	2	2020-06-01	0	2020-12-17
1000581	F	72	A?os	Argentina	Buenos Aires	Tres de Febrero	Buenos Aires	2020-05-29	2020-06-01	23	2020-05-30	NO		NO		NO	6	Privado	Caso Descartado	Descartado	6	2020-06-01	840	2020-12-17
1000582	M	5	A?os	SIN ESPECIFICAR	Buenos Aires	General San Martín	Buenos Aires	2020-05-31	2020-06-01	23		NO		NO		NO	6	Privado	Caso Descartado	Descartado	6	2020-06-02	371	2020-12-17
1000583	F	83	A?os	SIN ESPECIFICAR	CABA	SIN ESPECIFICAR	CABA	2020-05-31	2020-06-01	23	2020-06-01	SI	2020-06-01	NO		NO	2	Privado	Caso Descartado	Descartado	2	2020-06-01	0	2020-12-17
1000584	F	42	A?os	Argentina	Córdoba	Capital	Córdoba	2020-05-28	2020-06-01	23		NO		NO		NO	14	Privado	Caso Descartado	Descartado	14	2020-05-29	14	2020-12-17
1000585	M	1	A?os	Argentina	Buenos Aires	La Matanza	CABA	2020-05-28	2020-06-01	23		NO		NO		NO	2	Privado	Caso Descartado	Descartado	6	2020-05-30	427	2020-12-17
1000588	F	35	A?os	Argentina	Santa Cruz	Deseado	Santa Cruz	2020-05-30	2020-06-01	23		NO		NO		NO	78	Público	Caso Descartado	Descartado	78	2020-06-01	14	2020-12-17
1000589	M	26	A?os	Argentina	CABA	SIN ESPECIFICAR	CABA		2020-06-01	23		NO		NO		NO	2	Público	Caso Descartado	Descartado	2	2020-06-01	0	2020-12-17
1000590	F	25	A?os	Argentina	Buenos Aires	La Matanza	Buenos Aires	2020-05-25	2020-06-01	23		NO		NO		NO	6	Público	Caso confirmado por laboratorio - No activo (por tiempo de evolución)	Confirmado	6	2020-06-01	427	2020-12-17
1000591	F	20	A?os	Argentina	Chaco	San Fernando	Chaco		2020-06-01	23		NO		NO		NO	22	Público	Caso Descartado	Descartado	22	2020-06-02	140	2020-12-17
1000592	M	4	A?os	Argentina	Córdoba	Punilla	Córdoba	2020-05-31	2020-06-01	23	2020-05-31	SI	2020-05-31	NO		NO	14	Público	Caso Descartado	Descartado	14	2020-06-01	91	2020-12-17
1000594	F	24	A?os	Argentina	Buenos Aires	General San Martín	CABA		2020-06-01	23		NO		NO		NO	2	Público	Caso Descartado	Descartado	6	2020-06-15	371	2020-12-17
1000596	F	72	A?os	Argentina	Buenos Aires	La Matanza	Buenos Aires		2020-06-01	23	2020-05-23	NO		NO		NO	6	Privado	Caso Descartado	Descartado	6	2020-06-01	427	2020-12-17
1000598	F	59	A?os	Argentina	Buenos Aires	Tigre	Buenos Aires		2020-06-01	23		NO		NO		NO	6	Privado	Caso confirmado por laboratorio - No activo (por tiempo de evolución)	Confirmado	6	2020-06-09	805	2020-12-17
1000600	M	4	A?os	Argentina	Buenos Aires	Quilmes	Buenos Aires	2020-05-31	2020-06-01	23		NO		NO		NO	6	Público	Caso Descartado	Descartado	6	2020-06-02	658	2020-12-17
1000601	F	84	A?os	Argentina	Buenos Aires	Bahía Blanca	Buenos Aires	2020-05-28	2020-06-01	23	2020-05-31	NO		NO		NO	6	Público	Caso Descartado	Descartado	6	2020-06-01	56	2020-12-17
1000602	M	33	A?os	Argentina	Chaco	San Fernando	Chaco		2020-06-01	23		NO		NO		NO	22	Público	Caso confirmado por laboratorio - No activo (por tiempo de evolución)	Confirmado	22	2020-06-02	140	2020-12-17
1000603	F	40	A?os	Argentina	Buenos Aires	Tres de Febrero	Buenos Aires	2020-05-28	2020-06-01	23		NO		NO		NO	6	Público	Caso Descartado	Descartado	6	2020-06-02	840	2020-12-17
1000604	F	11	A?os	Argentina	Córdoba	Capital	Córdoba	2020-05-22	2020-06-01	23		NO		NO		NO	14	Público	Caso Descartado	Descartado	14	2020-06-01	14	2020-12-17
1000605	F	53	A?os	Argentina	Mendoza	Guaymallén	Mendoza	2020-05-28	2020-06-01	23	2020-05-31	NO		NO		NO	50	Privado	Caso Descartado	Descartado	50	2020-06-01	28	2020-12-17
1000606	M	56	A?os	Argentina	Córdoba	Río Cuarto	Córdoba	2020-05-31	2020-06-01	23	2020-05-31	SI	2020-05-31	NO		SI	14	Público	Caso Descartado	Descartado	14	2020-06-02	98	2020-12-17
1000607	F	8	A?os	Argentina	Córdoba	Capital	Córdoba	2020-05-30	2020-06-01	23		NO		NO		NO	14	Público	Caso Descartado	Descartado	14	2020-06-02	14	2020-12-17
1000609	M	75	A?os	Argentina	Buenos Aires	Almirante Brown	Buenos Aires		2020-06-01	23		NO		NO		NO	6	Privado	Caso Descartado	Descartado	6	2020-06-01	28	2020-12-17
1000613	M	28	A?os	Argentina	Río Negro	General Roca	Río Negro	2020-05-30	2020-06-01	23		NO		NO		NO	62	Público	Caso Descartado	Descartado	62	2020-06-02	42	2020-12-17
1000614	F	38	A?os	SIN ESPECIFICAR	CABA	SIN ESPECIFICAR	Buenos Aires	2020-05-30	2020-06-01	23		NO		NO		NO	6	Privado	Caso Descartado	Descartado	2	2020-06-02	0	2020-12-17
1000615	M	2	A?os	Argentina	Chaco	San Fernando	Chaco		2020-06-01	23		NO		NO		NO	22	Público	Caso Descartado	Descartado	22	2020-06-02	140	2020-12-17
1000616	M	6	A?os	Argentina	San Juan	Santa Lucía	San Juan	2020-05-30	2020-06-01	23	2020-06-01	NO		NO		NO	70	Público	Caso Descartado	Descartado	70	2020-06-02	98	2020-12-17
1000617	F	28	A?os	Argentina	Buenos Aires	San Isidro	Buenos Aires	2020-05-31	2020-06-01	23		NO		NO		NO	6	Privado	Caso Descartado	Descartado	6	2020-06-01	756	2020-12-17
1000618	F	31	A?os	Argentina	CABA	SIN ESPECIFICAR	CABA	2020-05-31	2020-06-01	23	2020-05-31	SI	2020-05-31	NO		SI	2	Público	Caso Descartado	Descartado	2	2020-06-02	0	2020-12-17
1000619	F	55	A?os	Argentina	Buenos Aires	Tigre	Buenos Aires		2020-06-01	23		NO		NO		NO	6	Privado	Caso confirmado por laboratorio - No activo (por tiempo de evolución)	Confirmado	6	2020-06-02	805	2020-12-17
1000620	F	59	A?os	Argentina	CABA	SIN ESPECIFICAR	CABA		2020-06-01	23		NO		NO		NO	2	Privado	Caso confirmado por laboratorio - No activo (por tiempo de evolución)	Confirmado	2	2020-06-01	0	2020-12-17
1000622	M	47	A?os	Argentina	Buenos Aires	General San Martín	CABA		2020-06-01	23		NO		NO		NO	2	Público	Caso confirmado por laboratorio - No activo (por tiempo de evolución)	Confirmado	6	2020-06-02	371	2020-12-17
1000624	M	2	A?os	Argentina	Córdoba	Capital	Córdoba	2020-05-30	2020-06-01	23		NO		NO		NO	14	Público	Caso Descartado	Descartado	14	2020-06-01	14	2020-12-17
1000625	M	5	A?os	Argentina	CABA	SIN ESPECIFICAR	CABA	2020-05-31	2020-06-01	23		NO		NO		NO	2	Privado	Caso Descartado	Descartado	2	2020-06-01	0	2020-12-17
1000626	M	17	A?os	Argentina	Santa Fe	Rosario	Santa Fe		2020-06-01	23		NO		NO		NO	82	Público	Caso Descartado	Descartado	82	2020-06-01	84	2020-12-17
1000628	M	5	A?os	Argentina	Córdoba	Capital	Córdoba	2020-05-30	2020-06-01	23		NO		NO		NO	14	Público	Caso Descartado	Descartado	14	2020-06-01	14	2020-12-17
1000631	M	7	A?os	Argentina	Buenos Aires	Pilar	Buenos Aires	2020-05-29	2020-06-01	23		NO		NO		NO	6	Privado	Caso Descartado	Descartado	6	2020-06-01	638	2020-12-17
1000632	F	83	A?os	Argentina	CABA	SIN ESPECIFICAR	CABA	2020-05-31	2020-06-01	23	2020-05-31	NO		NO		NO	2	Privado	Caso Descartado	Descartado	2	2020-05-31	0	2020-12-17
1000633	F	3	A?os	SIN ESPECIFICAR	Córdoba	Capital	Córdoba	2020-05-28	2020-06-01	23		NO		NO		NO	14	Privado	Caso Descartado	Descartado	14	2020-05-29	14	2020-12-17
1000634	F	58	A?os	Argentina	Buenos Aires	Vicente López	Buenos Aires	2020-05-24	2020-06-01	23	2020-06-01	NO		NO		NO	6	Privado	Caso Descartado	Descartado	6	2020-06-01	861	2020-12-17
1000635	M	6	A?os	Argentina	Buenos Aires	Quilmes	Buenos Aires	2020-05-31	2020-06-01	23	2020-06-01	NO		NO		NO	6	Público	Caso confirmado por laboratorio - No activo (por tiempo de evolución)	Confirmado	6	2020-06-01	658	2020-12-17
1000636	F	28	A?os	Argentina	Santa Fe	Rosario	Santa Fe		2020-06-01	23		NO		NO		NO	82	Privado	Caso Descartado	Descartado	82	2020-06-01	84	2020-12-17
1000637	M	49	A?os	Argentina	Corrientes	Monte Caseros	Corrientes		2020-06-01	23		NO		NO		NO	18	Privado	Caso Descartado	Descartado	18	2020-06-01	112	2020-12-17
1000638	M	42	A?os	Argentina	Buenos Aires	Lanús	CABA	2020-05-30	2020-06-01	23		NO		NO		NO	2	Público	Caso confirmado por laboratorio - No Activo por criterio de laboratorio	Confirmado	6	2020-06-13	434	2020-12-17
1000639	M	46	A?os	Argentina	Chaco	San Fernando	Chaco		2020-06-01	23		NO		NO		NO	22	Público	Caso Descartado	Descartado	22	2020-06-02	140	2020-12-17
1000641	F	58	A?os	Argentina	Buenos Aires	Esteban Echeverría	Buenos Aires	2020-05-29	2020-06-01	23		NO		NO		NO	6	Privado	Caso Descartado	Descartado	6	2020-09-24	260	2020-12-17
1000642	F	31	A?os	Argentina	CABA	COMUNA 05	CABA	2020-05-29	2020-06-01	23		NO		NO		NO	2	Público	Caso Descartado	Descartado	2	2020-06-01	5	2020-12-17
1000643	F	4	A?os	Argentina	Córdoba	Capital	Córdoba	2020-05-30	2020-06-01	23	2020-05-31	SI	2020-05-31	NO		SI	14	Público	Caso Descartado	Descartado	14	2020-06-01	14	2020-12-17
1000645	F	39	A?os	Argentina	Buenos Aires	General San Martín	CABA		2020-06-01	23		NO		NO		NO	2	Público	Caso confirmado por laboratorio - No activo (por tiempo de evolución)	Confirmado	6	2020-06-02	371	2020-12-17
1000646	F	5	A?os	SIN ESPECIFICAR	Buenos Aires	Avellaneda	CABA		2020-06-01	23		NO		NO		NO	2	Público	Caso Descartado	Descartado	6	2020-05-31	35	2020-12-17
1000647	F	51	A?os	SIN ESPECIFICAR	La Pampa	Capital	La Pampa	2020-05-30	2020-06-01	23		NO		NO		NO	42	Público	Caso Descartado	Descartado	42	2020-06-01	21	2020-12-17
1000649	F	18	A?os	Argentina	Buenos Aires	General San Martín	Buenos Aires	2020-06-01	2020-06-01	23		NO		NO		NO	6	Público	Caso Descartado	Descartado	6	2020-06-05	371	2020-12-17
1000651	M	7	A?os	SIN ESPECIFICAR	Córdoba	Capital	Córdoba	2020-05-28	2020-06-01	23		NO		NO		NO	14	Privado	Caso Descartado	Descartado	14	2020-05-29	14	2020-12-17
1000653	M	37	A?os	Argentina	Córdoba	Capital	Córdoba	2020-05-26	2020-06-01	23		NO		NO		NO	14	Privado	Caso Descartado	Descartado	14	2020-06-01	14	2020-12-17
1000654	M	49	A?os	Argentina	Buenos Aires	General San Martín	CABA	2020-05-30	2020-06-01	23		NO		NO		NO	2	Público	Caso confirmado por laboratorio - Activo Internado	Confirmado	6	2020-07-11	371	2020-12-17
1000655	F	32	A?os	Argentina	Buenos Aires	Lanús	CABA	2020-05-30	2020-06-01	23		NO		NO		NO	2	Público	Caso Descartado	Descartado	6	2020-06-01	434	2020-12-17
1000656	F	53	A?os	Argentina	Buenos Aires	San Isidro	Buenos Aires		2020-06-01	23		NO		NO		NO	6	Privado	Caso Descartado	Descartado	6	2020-06-01	756	2020-12-17
1000657	F	51	A?os	Argentina	Chaco	San Fernando	Chaco		2020-06-01	23		NO		NO		NO	22	Público	Caso Descartado	Descartado	22	2020-06-02	140	2020-12-17
1000658	F	42	A?os	Argentina	Buenos Aires	Salliqueló	Buenos Aires	2020-05-29	2020-06-01	23		NO		NO		NO	6	Público	Caso Descartado	Descartado	6	2020-06-02	721	2020-12-17
1000660	F	67	A?os	Argentina	CABA	SIN ESPECIFICAR	CABA	2020-05-31	2020-06-01	23	2020-05-31	SI	2020-05-31	NO		SI	2	Público	Caso Descartado	Descartado	2	2020-06-02	0	2020-12-17
1000662	M	2	A?os	Argentina	Córdoba	Capital	Córdoba	2020-05-30	2020-06-01	23		NO		NO		NO	14	Público	Caso Descartado	Descartado	14	2020-06-01	14	2020-12-17
1000663	F	45	A?os	Argentina	CABA	SIN ESPECIFICAR	CABA		2020-06-01	23		NO		NO		NO	2	Público	Caso confirmado por laboratorio - No Activo por criterio de laboratorio	Confirmado	2	2020-06-01	0	2020-12-17
1000664	M	60	A?os	Argentina	Chaco	San Fernando	Chaco		2020-06-01	23		NO		NO		NO	22	Público	Caso Descartado	Descartado	22	2020-06-03	140	2020-12-17
1000666	M	32	A?os	Argentina	Córdoba	Capital	Córdoba	2020-05-28	2020-06-01	23		NO		NO		NO	14	Privado	Caso Descartado	Descartado	14	2020-06-04	14	2020-12-17
1000668	F	34	A?os	Argentina	CABA	COMUNA 10	CABA		2020-06-01	23		NO		NO		NO	2	Público	Caso Descartado	Descartado	2	2020-06-02	10	2020-12-17
1000669	M	31	A?os	Argentina	Buenos Aires	La Matanza	Buenos Aires	2020-05-28	2020-06-01	23		NO		NO		NO	6	Privado	Caso confirmado por laboratorio - Activo Internado	Confirmado	6	2020-06-02	427	2020-12-17
1000670	F	44	A?os	Argentina	Buenos Aires	General San Martín	CABA		2020-06-01	23		NO		NO		NO	2	Público	Caso confirmado por laboratorio - No activo (por tiempo de evolución)	Confirmado	6	2020-06-02	371	2020-12-17
1000671	F	44	A?os	Argentina	Buenos Aires	Ituzaingó	Buenos Aires	2020-05-30	2020-06-01	23		NO		NO		NO	6	Privado	Caso Descartado	Descartado	6	2020-06-03	410	2020-12-17
1000672	M	80	A?os	Argentina	CABA	SIN ESPECIFICAR	CABA	2020-05-30	2020-06-01	23	2020-06-01	SI	2020-06-04	SI	2020-06-23	SI	2	Público	Caso confirmado por laboratorio - Fallecido	Confirmado	2	2020-06-01	0	2020-12-17
1000673	F	35	A?os	Argentina	Buenos Aires	Ramallo	Buenos Aires		2020-06-01	23		NO		NO		NO	6	Público	Caso Descartado	Descartado	6	2020-06-27	665	2020-12-17
1000675	M	4	A?os	Argentina	Mendoza	San Martín	Mendoza	2020-05-31	2020-06-01	23	2020-05-31	NO		NO		NO	50	Privado	Caso Descartado	Descartado	50	2020-06-01	98	2020-12-17
1000676	F	2	A?os	Argentina	Córdoba	Capital	Córdoba	2020-05-28	2020-06-01	23		NO		NO		NO	14	Público	Caso Descartado	Descartado	14	2020-06-01	14	2020-12-17
1000677	M	35	A?os	Argentina	Santa Fe	San Lorenzo	Santa Fe		2020-06-01	23		NO		NO		NO	82	Privado	Caso Descartado	Descartado	82	2020-05-29	119	2020-12-17
1000678	F	28	A?os	Argentina	Córdoba	Capital	Córdoba	2020-05-29	2020-06-01	23		NO		NO		NO	14	Privado	Caso Descartado	Descartado	14	2020-05-29	14	2020-12-17
1000679	M	14	A?os	Argentina	Buenos Aires	La Plata	Buenos Aires	2020-05-31	2020-06-01	23	2020-06-01	NO		NO		NO	6	Público	Caso Descartado	Descartado	6	2020-06-02	441	2020-12-17
1000681	M	19	A?os	Argentina	Buenos Aires	Malvinas Argentinas	Buenos Aires	2020-05-29	2020-06-01	23		NO		NO		NO	6	Público	Caso sospechoso - No Activo - Con muestra sin resultado concluyente	Sospechoso	6		515	2020-12-17
1000682	M	67	A?os	Argentina	Buenos Aires	Quilmes	Buenos Aires	2020-06-01	2020-06-01	23	2020-06-01	NO		SI	2020-06-17	NO	6	Privado	Caso confirmado por laboratorio - Fallecido	Confirmado	6	2020-06-03	658	2020-12-17
1000684	F	34	A?os	Argentina	Buenos Aires	Quilmes	CABA		2020-06-01	23		NO		NO		NO	2	Público	Caso Descartado	Descartado	6	2020-06-01	658	2020-12-17
1000685	M	35	A?os	Argentina	Chaco	San Fernando	Chaco		2020-06-01	23		NO		NO		NO	22	Público	Caso Descartado	Descartado	22	2020-06-02	140	2020-12-17
1000686	F	31	A?os	Argentina	Buenos Aires	Escobar	Buenos Aires		2020-06-01	23		NO		NO		NO	6	Privado	Caso confirmado por laboratorio - No activo (por tiempo de evolución)	Confirmado	6	2020-09-03	252	2020-12-17
1000687	M	36	A?os	Argentina	Buenos Aires	Berazategui	Buenos Aires	2020-05-29	2020-06-01	23	2020-06-01	NO		NO		NO	6	Público	Caso Descartado	Descartado	6	2020-06-03	91	2020-12-17
1000688	F	12	A?os	Argentina	Neuquén	Confluencia	Neuquén	2020-05-31	2020-06-01	23	2020-06-01	NO		NO		NO	58	Público	Caso Descartado	Descartado	58	2020-06-02	35	2020-12-17
1000689	F	51	A?os	Argentina	Buenos Aires	General San Martín	Buenos Aires	2020-05-31	2020-06-01	23		NO		NO		NO	6	Privado	Caso confirmado por laboratorio - No Activo por criterio de laboratorio	Confirmado	6	2020-06-02	371	2020-12-17
1000690	M	43	A?os	Argentina	CABA	SIN ESPECIFICAR	CABA		2020-06-01	23	2020-05-31	NO		NO		NO	2	Público	Caso Descartado	Descartado	2	2020-06-02	0	2020-12-17
1000691	F	40	A?os	Argentina	Buenos Aires	General San Martín	CABA	2020-12-02	2020-06-01	23		NO		NO		NO	2	Público	Caso confirmado por laboratorio - No activo (por tiempo de evolución)	Confirmado	6	2020-06-02	371	2020-12-17
1000692	M	59	A?os	Argentina	Buenos Aires	Malvinas Argentinas	Buenos Aires	2020-05-20	2020-06-01	23		NO		NO		NO	6	Privado	Caso Descartado	Descartado	6	2020-06-01	515	2020-12-17
1000694	F	31	A?os	Argentina	CABA	COMUNA 14	Buenos Aires		2020-06-01	23		NO		NO		NO	6	Público	Caso Descartado	Descartado	2	2020-05-29	14	2020-12-17
1000696	F	46	A?os	Argentina	Buenos Aires	San Isidro	Buenos Aires	2020-05-29	2020-06-01	23		NO		NO		NO	6	Privado	Caso Descartado	Descartado	6	2020-06-01	756	2020-12-17
1000698	M	65	A?os	Argentina	CABA	SIN ESPECIFICAR	CABA		2020-06-01	23		NO		NO		NO	2	Público	Caso Descartado	Descartado	2	2020-06-02	0	2020-12-17
1000700	F	71	A?os	Argentina	Buenos Aires	Mercedes	Buenos Aires	2020-05-30	2020-06-01	23		NO		NO		NO	6	Privado	Caso Descartado	Descartado	6	2020-06-03	532	2020-12-17
1000701	M	49	A?os	Argentina	Buenos Aires	Florencio Varela	Buenos Aires		2020-06-01	23		NO		NO		NO	6	Público	Caso Descartado	Descartado	6	2020-06-01	274	2020-12-17
1000702	F	83	A?os	Argentina	CABA	COMUNA 07	CABA		2020-06-01	23		NO		NO		NO	2	Público	Caso Descartado	Descartado	2	2020-06-01	7	2020-12-17
1000703	M	40	A?os	Argentina	Santa Fe	Castellanos	Santa Fe		2020-06-01	23		NO		NO		NO	82	Público	Caso sospechoso - No Activo - Sin muestra	Sospechoso	82		21	2020-12-17
1000704	F	84	A?os	Argentina	Buenos Aires	Berisso	Buenos Aires	2020-05-31	2020-06-01	23	2020-05-31	NO		NO		NO	6	Privado	Caso Descartado	Descartado	6	2020-06-02	98	2020-12-17
1000705	F	25	A?os	Argentina	Buenos Aires	Tigre	Buenos Aires		2020-06-01	23		NO		NO		NO	6	Privado	Caso confirmado por laboratorio - No activo (por tiempo de evolución)	Confirmado	6	2020-09-01	805	2020-12-17
1000706	F	89	A?os	Argentina	La Pampa	Capital	La Pampa	2020-05-26	2020-06-01	23	2020-05-26	NO		NO		NO	42	Público	Caso Descartado	Descartado	42	2020-06-01	21	2020-12-17
1000707	F	59	A?os	Argentina	Santa Fe	Rosario	Santa Fe		2020-06-01	23		NO		NO		NO	82	Público	Caso Descartado	Descartado	82	2020-06-02	84	2020-12-17
1000708	F	24	A?os	Argentina	Buenos Aires	Lanús	Buenos Aires	2020-05-23	2020-06-01	23		NO		NO		NO	6	Público	Caso confirmado por laboratorio - No activo (por tiempo de evolución)	Confirmado	6	2020-06-01	434	2020-12-17
1000709	F	29	A?os	Argentina	CABA	SIN ESPECIFICAR	CABA		2020-06-01	23		NO		NO		NO	2	Público	Caso Descartado	Descartado	2	2020-06-01	0	2020-12-17
1000710	M	47	A?os	Argentina	CABA	COMUNA 10	CABA	2020-05-29	2020-06-01	23		NO		NO		NO	2	Público	Caso confirmado por laboratorio - No activo (por tiempo de evolución)	Confirmado	2	2020-06-01	10	2020-12-17
1000711	F	69	A?os	Argentina	Buenos Aires	Junín	Buenos Aires	2020-05-31	2020-06-01	23	2020-06-01	SI	2020-06-01	NO		NO	6	Privado	Caso Descartado	Descartado	6	2020-06-02	413	2020-12-17
1000712	F	37	A?os	Argentina	Córdoba	Capital	Córdoba	2020-05-26	2020-06-01	23		NO		NO		NO	14	Privado	Caso Descartado	Descartado	14	2020-05-30	14	2020-12-17
1000713	M	27	A?os	Argentina	Buenos Aires	Lomas de Zamora	Buenos Aires	2020-05-21	2020-06-01	23		NO		NO		NO	6	Privado	Caso Descartado	Descartado	6	2020-06-02	490	2020-12-17
1000714	F	46	A?os	Argentina	Buenos Aires	General San Martín	CABA		2020-06-01	23		NO		NO		NO	2	Público	Caso confirmado por laboratorio - No activo (por tiempo de evolución)	Confirmado	6	2020-06-02	371	2020-12-17
1000715	F	52	A?os	Argentina	Río Negro	General Roca	Neuquén	2020-05-31	2020-06-01	23		NO		NO		NO	58	Público	Caso Descartado	Descartado	62	2020-06-01	42	2020-12-17
1000716	F	5	A?os	Argentina	Buenos Aires	Lomas de Zamora	CABA		2020-06-01	23		NO		NO		NO	2	Público	Caso Descartado	Descartado	6	2020-06-01	490	2020-12-17
1000719	F	48	A?os	Argentina	Buenos Aires	La Matanza	Buenos Aires		2020-06-01	23		NO		NO		NO	6	Público	Caso Descartado	Descartado	6	2020-05-29	427	2020-12-17
1000720	F	46	A?os	Argentina	Chaco	San Fernando	Chaco		2020-06-01	23		NO		NO		NO	22	Público	Caso Descartado	Descartado	22	2020-06-02	140	2020-12-17
1000721	M	32	A?os	Argentina	CABA	COMUNA 04	CABA	2020-05-27	2020-06-01	23	2020-06-01	NO		NO		NO	2	Privado	Caso confirmado por laboratorio - Activo Internado	Confirmado	2	2020-06-02	4	2020-12-17
1000722	F	53	A?os	Argentina	Córdoba	Colón	Córdoba	2020-05-29	2020-06-01	23	2020-05-31	NO		NO		NO	14	Privado	Caso Descartado	Descartado	14	2020-06-01	21	2020-12-17
1000723	F	92	A?os	Argentina	Santa Fe	San Martín	Santa Fe		2020-06-01	23		NO		NO		NO	82	Público	Caso Descartado	Descartado	82	2020-06-01	126	2020-12-17
1000724	M	82	A?os	Argentina	Buenos Aires	Campana	Buenos Aires	2020-05-30	2020-06-01	23	2020-06-01	SI	2020-06-01	NO		NO	6	Público	Caso confirmado por laboratorio - No Activo por criterio de laboratorio	Confirmado	6	2020-06-03	126	2020-12-17
1000726	F	84	A?os	Argentina	Buenos Aires	Tigre	Buenos Aires	2020-05-31	2020-06-01	23	2020-06-01	NO		NO		NO	6	Público	Caso Descartado	Descartado	6	2020-06-08	805	2020-12-17
1000727	F	6	A?os	Argentina	Buenos Aires	Almirante Brown	Buenos Aires		2020-06-01	23		NO		NO		NO	6	Público	Caso Descartado	Descartado	6	2020-06-01	28	2020-12-17
1000728	F	2	A?os	Argentina	Buenos Aires	Lomas de Zamora	CABA		2020-06-01	23		NO		NO		NO	2	Público	Caso Descartado	Descartado	6	2020-06-01	490	2020-12-17
1000729	M	51	A?os	Argentina	Santa Fe	San Lorenzo	Santa Fe		2020-06-01	23		NO		NO		NO	82	Privado	Caso Descartado	Descartado	82	2020-05-29	119	2020-12-17
1000730	F	29	A?os	Argentina	Buenos Aires	San Fernando	Buenos Aires		2020-06-01	23		NO		NO		NO	6	Privado	Caso confirmado por laboratorio - No activo (por tiempo de evolución)	Confirmado	6	2020-08-27	749	2020-12-17
1000731	F	24	A?os	Argentina	Córdoba	Punilla	Córdoba	2020-05-22	2020-06-01	23	2020-05-31	NO		NO		NO	14	Público	Caso Descartado	Descartado	14	2020-06-01	91	2020-12-17
1000732	M	69	A?os	Argentina	Córdoba	Capital	Córdoba	2020-06-01	2020-06-01	23	2020-06-13	NO	2020-06-01	NO		SI	14	Privado	Caso Descartado	Descartado	14	2020-06-01	14	2020-12-17
1000733	F	38	A?os	Argentina	Buenos Aires	La Matanza	Buenos Aires		2020-06-01	23		NO		NO		NO	6	Público	Caso Descartado	Descartado	6	2020-05-29	427	2020-12-17
1000734	F	2	A?os	Argentina	Buenos Aires	Morón	Buenos Aires	2020-05-29	2020-06-01	23		NO		NO		NO	6	Privado	Caso Descartado	Descartado	6	2020-06-02	568	2020-12-17
1000735	M	71	A?os	Argentina	Buenos Aires	Ensenada	Buenos Aires	2020-05-26	2020-06-01	23		NO		NO		NO	6	Público	Caso Descartado	Descartado	6	2020-06-02	245	2020-12-17
1000736	M	31	A?os	Argentina	Chaco	San Fernando	Chaco		2020-06-01	23		NO		NO		NO	22	Público	Caso Descartado	Descartado	22	2020-06-02	140	2020-12-17
1000737	F	26	A?os	Argentina	Buenos Aires	Morón	Buenos Aires	2020-05-26	2020-06-01	23	2020-06-01	NO		NO		NO	6	Público	Caso Descartado	Descartado	6	2020-06-01	568	2020-12-17
1000738	F	64	A?os	Argentina	CABA	COMUNA 07	CABA		2020-06-01	23		NO		NO		NO	2	Público	Caso Descartado	Descartado	2	2020-06-01	7	2020-12-17
1000739	F	3	A?os	Argentina	Buenos Aires	Pilar	Buenos Aires	2020-05-29	2020-06-01	23		NO		NO		NO	6	Público	Caso Descartado	Descartado	6	2020-06-01	638	2020-12-17
1000740	M	92	A?os	Argentina	Mendoza	Las Heras	Mendoza	2020-05-27	2020-06-01	23		NO		NO		NO	50	Privado	Caso Descartado	Descartado	50	2020-06-01	49	2020-12-17
1000741	M	21	A?os	Argentina	CABA	COMUNA 08	CABA	2020-05-29	2020-06-01	23		NO		NO		NO	2	Público	Caso confirmado por laboratorio - No activo (por tiempo de evolución)	Confirmado	2	2020-06-01	8	2020-12-17
1000742	F	87	A?os	Argentina	Buenos Aires	General San Martín	Buenos Aires	2020-05-31	2020-06-01	23		NO		NO		NO	6	Privado	Caso Descartado	Descartado	6	2020-06-01	371	2020-12-17
1000743	F	51	A?os	Argentina	Santa Cruz	Deseado	Santa Cruz	2020-05-30	2020-06-01	23		NO		NO		NO	78	Público	Caso Descartado	Descartado	78	2020-06-02	14	2020-12-17
1000744	F	36	A?os	Argentina	Buenos Aires	La Matanza	Buenos Aires		2020-06-01	23		NO		NO		NO	6	Público	Caso confirmado por laboratorio - No activo (por tiempo de evolución)	Confirmado	6	2020-06-01	427	2020-12-17
1000746	F	64	A?os	Argentina	Buenos Aires	25 de Mayo	Buenos Aires	2020-04-30	2020-06-01	23		NO		NO		NO	6	Público	Caso Descartado	Descartado	6	2020-06-02	854	2020-12-17
1000748	F	22	A?os	Argentina	Buenos Aires	Lomas de Zamora	CABA		2020-06-01	23		NO		NO		NO	2	Privado	Caso Descartado	Descartado	6	2020-06-01	490	2020-12-17
1000750	M	78	A?os	Argentina	Córdoba	Capital	Córdoba	2020-05-28	2020-06-01	23	2020-05-31	SI	2020-05-31	NO		NO	14	Privado	Caso Descartado	Descartado	14	2020-06-01	14	2020-12-17
1000751	M	38	A?os	Argentina	Buenos Aires	San Fernando	Buenos Aires	2020-05-31	2020-06-01	23		NO		NO		NO	6	Privado	Caso Descartado	Descartado	6	2020-06-01	749	2020-12-17
1000752	F	41	A?os	Argentina	CABA	COMUNA 01	CABA		2020-06-01	23		NO		NO		NO	2	Privado	Caso Descartado	Descartado	2	2020-06-01	1	2020-12-17
1000753	M	81	A?os	Argentina	Santa Fe	Rosario	Santa Fe	2020-06-01	2020-06-01	23	2020-06-01	NO		NO		NO	82	Público	Caso Descartado	Descartado	82	2020-06-01	84	2020-12-17
1000755	F	39	A?os	Argentina	Buenos Aires	Morón	Buenos Aires		2020-06-01	23		NO		NO		NO	6	Público	Caso Descartado	Descartado	6	2020-05-29	568	2020-12-17
1000756	F	88	A?os	Argentina	Córdoba	Capital	Córdoba	2020-05-31	2020-06-01	23	2020-05-31	NO		NO		NO	14	Privado	Caso Descartado	Descartado	14	2020-06-02	14	2020-12-17
1000757	F	40	A?os	Argentina	Buenos Aires	Florencio Varela	Buenos Aires	2020-05-30	2020-06-01	23		NO		NO		NO	6	Privado	Caso Descartado	Descartado	6	2020-06-02	274	2020-12-17
1000758	F	67	A?os	Argentina	Chaco	San Fernando	Chaco	2020-05-21	2020-06-01	23	2020-05-21	NO		NO		NO	22	Público	Caso Descartado	Descartado	22	2020-06-02	140	2020-12-17
1000760	F	58	A?os	Argentina	Neuquén	Confluencia	Neuquén	2020-04-29	2020-06-01	23		NO		NO		NO	58	Público	Caso Descartado	Descartado	58	2020-06-01	35	2020-12-17
1000761	M	95	A?os	Argentina	Buenos Aires	Salliqueló	Buenos Aires	2020-05-28	2020-06-01	23		NO		NO		NO	6	Público	Caso Descartado	Descartado	6	2020-06-02	721	2020-12-17
1000762	F	36	A?os	Argentina	Buenos Aires	Tigre	Buenos Aires		2020-06-01	23		NO		NO		NO	6	Privado	Caso confirmado por laboratorio - No activo (por tiempo de evolución)	Confirmado	6	2020-09-01	805	2020-12-17
1000764	F	89	A?os	Argentina	CABA	COMUNA 07	CABA		2020-06-01	23		NO		NO		NO	2	Público	Caso Descartado	Descartado	2	2020-05-30	7	2020-12-17
1000766	F	24	A?os	Argentina	CABA	SIN ESPECIFICAR	CABA	2020-05-29	2020-06-01	23		NO		NO		NO	2	Público	Caso confirmado por laboratorio - No activo (por tiempo de evolución)	Confirmado	2	2020-06-01	0	2020-12-17
1000767	M	45	A?os	Argentina	Chaco	San Fernando	Chaco		2020-06-01	23		NO		NO		NO	22	Público	Caso Descartado	Descartado	22	2020-06-02	140	2020-12-17
1000768	M	38	A?os	Argentina	CABA	SIN ESPECIFICAR	CABA	2020-05-30	2020-06-01	23		NO		NO		NO	2	Público	Caso confirmado por laboratorio - Activo Internado	Confirmado	2	2020-06-01	0	2020-12-17
1000770	F	45	A?os	Argentina	CABA	SIN ESPECIFICAR	CABA	2020-05-27	2020-06-01	23	2020-05-31	NO		NO		NO	2	Privado	Caso confirmado por laboratorio - No Activo por criterio de laboratorio	Confirmado	2	2020-06-01	0	2020-12-17
1000771	M	72	A?os	Argentina	Buenos Aires	Merlo	Buenos Aires	2020-05-30	2020-06-01	23	2020-06-01	NO		NO		NO	6	Público	Caso Descartado	Descartado	6	2020-06-02	539	2020-12-17
1000773	M	27	A?os	Argentina	Córdoba	Capital	Córdoba	2020-05-29	2020-06-01	23		NO		NO		NO	14	Privado	Caso Descartado	Descartado	14	2020-05-29	14	2020-12-17
1000774	F	34	A?os	Argentina	Córdoba	Capital	Córdoba	2020-05-31	2020-06-01	23	2020-05-31	NO		NO		NO	14	Privado	Caso Descartado	Descartado	14	2020-06-01	14	2020-12-17
1000775	M	50	A?os	Argentina	Tucumán	Cruz Alta	Tucumán		2020-06-01	23		NO		NO		NO	90	Público	Caso Descartado	Descartado	90	2020-06-02	14	2020-12-17
1000776	F	26	A?os	Argentina	CABA	SIN ESPECIFICAR	CABA	2020-05-31	2020-06-01	23		NO		NO		NO	2	Privado	Caso Descartado	Descartado	2	2020-06-01	0	2020-12-17
1000777	F	38	A?os	Argentina	CABA	COMUNA 06	CABA		2020-06-01	23		NO		NO		NO	2	Público	Caso Descartado	Descartado	2	2020-05-31	6	2020-12-17
1000778	M	1	A?os	Argentina	Buenos Aires	Ezeiza	Buenos Aires	2020-05-30	2020-06-01	23		NO		NO		NO	6	Público	Caso Descartado	Descartado	6	2020-06-02	270	2020-12-17
1000779	F	37	A?os	Argentina	Buenos Aires	Moreno	Buenos Aires		2020-06-01	23		NO		NO		NO	6	Privado	Caso Descartado	Descartado	6	2020-06-01	560	2020-12-17
1000780	F	78	A?os	Argentina	CABA	COMUNA 07	CABA		2020-06-01	23		NO		NO		NO	2	Público	Caso Descartado	Descartado	2	2020-06-01	7	2020-12-17
1000781	F	75	A?os	Argentina	Buenos Aires	Escobar	Buenos Aires	2020-05-25	2020-06-01	23	2020-05-30	NO		NO		NO	6	Privado	Caso confirmado por laboratorio - No Activo por criterio de laboratorio	Confirmado	6	2020-06-17	252	2020-12-17
1000782	M	27	A?os	Argentina	Buenos Aires	Tres de Febrero	CABA		2020-06-01	23		NO		NO		NO	2	Público	Caso Descartado	Descartado	6	2020-06-01	840	2020-12-17
1000783	M	52	A?os	Argentina	Chaco	San Fernando	Chaco		2020-06-01	23		NO		NO		NO	22	Público	Caso Descartado	Descartado	22	2020-06-02	140	2020-12-17
1000784	M	1	A?os	Argentina	CABA	SIN ESPECIFICAR	Buenos Aires	2020-05-29	2020-06-01	23		NO		NO		NO	6	Privado	Caso Descartado	Descartado	2	2020-06-02	0	2020-12-17
1000786	F	67	A?os	Argentina	Buenos Aires	Lanús	CABA		2020-06-01	23	2020-06-01	NO		NO		NO	2	Público	Caso Descartado	Descartado	6	2020-06-01	434	2020-12-17
1000787	M	33	A?os	Argentina	Buenos Aires	Ituzaingó	Buenos Aires		2020-06-01	23		NO		NO		NO	6	Público	Caso Descartado	Descartado	6	2020-05-29	410	2020-12-17
1000789	M	39	A?os	Argentina	Buenos Aires	Olavarría	Buenos Aires	2020-05-29	2020-06-01	23		NO		NO		NO	6	Público	Caso Descartado	Descartado	6	2020-06-01	595	2020-12-17
1000790	F	69	A?os	Argentina	Córdoba	Santa María	Córdoba	2020-05-31	2020-06-01	23		NO		NO		NO	14	Público	Caso Descartado	Descartado	14	2020-06-01	147	2020-12-17
1000792	M	33	A?os	Argentina	Buenos Aires	Tres de Febrero	Buenos Aires	2020-05-31	2020-06-01	23		NO		NO		NO	6	Privado	Caso Descartado	Descartado	6	2020-06-02	840	2020-12-17
1000793	M	69	A?os	Argentina	Buenos Aires	Esteban Echeverría	Buenos Aires	2020-05-31	2020-06-01	23		NO		NO		NO	6	Privado	Caso Descartado	Descartado	6	2020-06-01	260	2020-12-17
1000794	F	32	A?os	Argentina	CABA	SIN ESPECIFICAR	CABA		2020-06-01	23		NO		NO		NO	2	Público	Caso Descartado	Descartado	2	2020-06-02	0	2020-12-17
1000795	M	38	A?os	Argentina	Buenos Aires	Lomas de Zamora	Buenos Aires		2020-06-01	23		NO		NO		NO	6	Público	Caso Descartado	Descartado	6	2020-06-02	490	2020-12-17
1000797	F	37	A?os	Argentina	Buenos Aires	Lomas de Zamora	Buenos Aires	2020-05-26	2020-06-01	23		NO		NO		NO	6	Público	Caso Descartado	Descartado	6	2020-06-02	490	2020-12-17
1000798	M	80	A?os	Argentina	Buenos Aires	José C. Paz	Buenos Aires	2020-05-28	2020-06-01	23		NO		NO		NO	6	Público	Caso sospechoso - No Activo - Con muestra sin resultado concluyente	Sospechoso	6		412	2020-12-17
1000799	F	57	A?os	Argentina	Buenos Aires	La Matanza	Buenos Aires		2020-06-01	23		NO		NO		NO	6	Público	Caso confirmado por laboratorio - No activo (por tiempo de evolución)	Confirmado	6	2020-06-01	427	2020-12-17
1000800	F	45	A?os	Argentina	Tucumán	Cruz Alta	Tucumán		2020-06-01	23		NO		NO		NO	90	Público	Caso Descartado	Descartado	90	2020-06-02	14	2020-12-17
1000801	F	37	A?os	Argentina	Buenos Aires	José C. Paz	Buenos Aires	2020-05-27	2020-06-01	23		NO		NO		NO	6	Privado	Caso Descartado	Descartado	6	2020-06-03	412	2020-12-17
1000802	F	62	A?os	Argentina	Tucumán	Capital	Tucumán		2020-06-01	23		NO		NO		NO	90	Público	Caso Descartado	Descartado	90	2020-06-02	84	2020-12-17
1000803	F	38	A?os	Argentina	CABA	COMUNA 03	CABA		2020-06-01	23		NO		NO		NO	2	Privado	Caso confirmado por laboratorio - No Activo por criterio de laboratorio	Confirmado	2	2020-06-02	3	2020-12-17
1000804	F	42	A?os	Argentina	Buenos Aires	General San Martín	Buenos Aires	2020-05-30	2020-06-01	23		NO		NO		NO	6	Público	Caso Descartado	Descartado	6	2020-06-03	371	2020-12-17
1000806	M	35	A?os	Argentina	Chaco	San Fernando	Chaco		2020-06-01	23		NO		NO		NO	22	Público	Caso confirmado por laboratorio - No activo (por tiempo de evolución)	Confirmado	22	2020-06-06	140	2020-12-17
1000807	M	8	A?os	Argentina	Buenos Aires	La Matanza	CABA	2020-05-28	2020-06-01	23	2020-05-31	NO		NO		NO	2	Privado	Caso Descartado	Descartado	6	2020-06-02	427	2020-12-17
1000809	M	35	A?os	Argentina	Buenos Aires	La Matanza	Buenos Aires	2020-05-27	2020-06-01	23		NO		NO		NO	6	Privado	Caso confirmado por laboratorio - No activo (por tiempo de evolución)	Confirmado	6	2020-06-03	427	2020-12-17
1000810	F	25	A?os	Argentina	CABA	COMUNA 01	CABA	2020-05-26	2020-06-01	23		NO		NO		NO	2	Público	Caso confirmado por laboratorio - No activo (por tiempo de evolución)	Confirmado	2	2020-06-01	1	2020-12-17
1000811	F	64	A?os	Argentina	Buenos Aires	La Matanza	CABA		2020-06-01	23		NO		NO		NO	2	Público	Caso Descartado	Descartado	6	2020-06-01	427	2020-12-17
1000812	M	82	A?os	Argentina	CABA	SIN ESPECIFICAR	CABA	2020-05-30	2020-06-01	23	2020-06-01	NO		NO		NO	2	Privado	Caso confirmado por laboratorio - No Activo por criterio de laboratorio	Confirmado	2	2020-06-01	0	2020-12-17
1000813	F	24	A?os	Argentina	Buenos Aires	Tigre	Buenos Aires	2020-05-20	2020-06-01	23		NO		NO		NO	6	Privado	Caso Descartado	Descartado	6	2020-06-01	805	2020-12-17
1000814	M	87	A?os	Argentina	Córdoba	Santa María	Córdoba	2020-05-31	2020-06-01	23	2020-05-31	NO		NO		NO	14	Público	Caso Descartado	Descartado	14	2020-06-01	147	2020-12-17
1000815	M	60	A?os	Argentina	Córdoba	Capital	Córdoba	2020-05-27	2020-06-01	23		NO		NO		NO	14	Privado	Caso Descartado	Descartado	14	2020-09-09	14	2020-12-17
1000817	M	55	A?os	Argentina	CABA	SIN ESPECIFICAR	CABA	2020-05-31	2020-06-01	23		NO		NO		NO	2	Público	Caso confirmado por laboratorio - No Activo por criterio de laboratorio	Confirmado	2	2020-06-13	0	2020-12-17
1000818	F	19	A?os	Argentina	Córdoba	Capital	Córdoba	2020-05-25	2020-06-01	23		NO		NO		NO	14	Privado	Caso Descartado	Descartado	14	2020-05-30	14	2020-12-17
1000821	M	30	A?os	Argentina	Santa Fe	Rosario	Santa Fe		2020-06-01	23		NO		NO		NO	82	Privado	Caso Descartado	Descartado	82	2020-05-29	84	2020-12-17
1000823	M	51	A?os	Argentina	Buenos Aires	Almirante Brown	Buenos Aires	2020-05-30	2020-06-01	23		NO		NO		NO	6	Público	Caso Descartado	Descartado	6	2020-06-02	28	2020-12-17
1000824	F	58	A?os	Argentina	Buenos Aires	San Fernando	Buenos Aires	2020-05-29	2020-06-01	23		NO		NO		NO	6	Privado	Caso Descartado	Descartado	6	2020-06-02	749	2020-12-17
1000825	F	51	A?os	Argentina	Buenos Aires	Florencio Varela	CABA	2020-05-25	2020-06-01	23		NO		NO		NO	2	Público	Caso Descartado	Descartado	6	2020-06-02	274	2020-12-17
1000826	F	37	A?os	Argentina	Buenos Aires	Esteban Echeverría	CABA	2020-05-29	2020-06-01	23	2020-06-01	NO		NO		NO	2	Privado	Caso Descartado	Descartado	6	2020-06-01	260	2020-12-17
1000828	F	55	A?os	Argentina	Chaco	San Fernando	Chaco		2020-06-01	23		NO		NO		NO	22	Público	Caso Descartado	Descartado	22	2020-06-02	140	2020-12-17
1000830	F	55	A?os	Argentina	Buenos Aires	Pilar	Buenos Aires	2020-06-01	2020-06-01	23		NO		NO		NO	6	Público	Caso Descartado	Descartado	6	2020-06-01	638	2020-12-17
1000831	M	61	A?os	Argentina	Córdoba	Capital	Córdoba	2020-05-31	2020-06-01	23	2020-05-31	NO		NO		NO	14	Público	Caso Descartado	Descartado	14	2020-06-02	14	2020-12-17
1000832	F	4	A?os	Argentina	Buenos Aires	Hurlingham	Buenos Aires	2020-05-17	2020-06-01	23		NO		NO		NO	6	Público	Caso Descartado	Descartado	6	2020-05-29	408	2020-12-17
1000833	F	52	A?os	Argentina	Buenos Aires	Almirante Brown	Buenos Aires	2020-05-29	2020-06-01	23		NO		NO		NO	6	Público	Caso Descartado	Descartado	6	2020-06-02	28	2020-12-17
1000834	F	49	A?os	Argentina	Buenos Aires	Ezeiza	CABA		2020-06-01	23		NO		NO		NO	2	Público	Caso Descartado	Descartado	6	2020-06-01	270	2020-12-17
1000835	M	1	A?os	Argentina	Córdoba	Capital	Córdoba	2020-05-20	2020-06-01	23		NO		NO		NO	14	Privado	Caso Descartado	Descartado	14	2020-06-01	14	2020-12-17
1000836	M	58	A?os	Argentina	Chaco	San Fernando	Chaco		2020-06-01	23		NO		NO		NO	22	Público	Caso Descartado	Descartado	22	2020-06-02	140	2020-12-17
1000837	F	9	A?os	Argentina	Buenos Aires	Tigre	Buenos Aires	2020-05-31	2020-06-01	23		NO		NO		NO	6	Privado	Caso Descartado	Descartado	6	2020-06-01	805	2020-12-17
1000838	M	33	A?os	Argentina	Buenos Aires	La Plata	CABA	2020-06-01	2020-06-01	23		NO		NO		NO	2	Público	Caso Descartado	Descartado	6	2020-06-01	441	2020-12-17
1000839	F	33	A?os	Argentina	CABA	COMUNA 02	CABA		2020-06-01	23		NO		NO		NO	2	Privado	Caso confirmado por laboratorio - No activo (por tiempo de evolución)	Confirmado	2	2020-06-01	2	2020-12-17
1000840	M	46	A?os	Argentina	Buenos Aires	La Matanza	Buenos Aires		2020-06-01	23		NO		NO		NO	6	Público	Caso confirmado por laboratorio - No Activo por criterio de laboratorio	Confirmado	6	2020-06-01	427	2020-12-17
1000841	M	40	A?os	Argentina	Buenos Aires	Florencio Varela	Buenos Aires	2020-05-31	2020-06-01	23		NO		NO		NO	6	Público	Caso Descartado	Descartado	6	2020-06-03	274	2020-12-17
1000842	M	51	A?os	Argentina	Santa Fe	San Lorenzo	Santa Fe		2020-06-01	23		NO		NO		NO	82	Privado	Caso Descartado	Descartado	82	2020-05-29	119	2020-12-17
1000844	M	22	A?os	Argentina	Río Negro	Bariloche	Río Negro	2020-05-30	2020-06-01	23		NO		NO		NO	62	Público	Caso Descartado	Descartado	62	2020-06-01	21	2020-12-17
1000845	M	71	A?os	Argentina	Chaco	San Fernando	Chaco		2020-06-01	23		NO		NO		NO	22	Público	Caso Descartado	Descartado	22	2020-06-02	140	2020-12-17
1000846	F	42	A?os	Argentina	CABA	COMUNA 04	CABA	2020-06-01	2020-06-01	23		NO		NO		NO	2	Público	Caso Descartado	Descartado	2	2020-06-02	4	2020-12-17
1000847	M	80	A?os	Argentina	Buenos Aires	Almirante Brown	Buenos Aires	2020-05-31	2020-06-01	23		NO		NO		NO	6	Privado	Caso Descartado	Descartado	6	2020-06-01	28	2020-12-17
1000848	M	1	A?os	Argentina	Córdoba	Capital	Córdoba	2020-05-30	2020-06-01	23		NO		NO		NO	14	Privado	Caso Descartado	Descartado	14	2020-06-01	14	2020-12-17
1000849	F	32	A?os	Argentina	CABA	SIN ESPECIFICAR	CABA		2020-06-01	23		NO		NO		NO	2	Público	Caso Descartado	Descartado	2	2020-06-01	0	2020-12-17
1000850	M	16	A?os	Argentina	Buenos Aires	Almirante Brown	Buenos Aires	2020-05-30	2020-06-01	23		NO		NO		NO	6	Público	Caso Descartado	Descartado	6	2020-06-02	28	2020-12-17
1000852	F	56	A?os	Argentina	Córdoba	Juárez Celman	Córdoba	2020-05-31	2020-06-01	23	2020-05-31	NO		NO		NO	14	Público	Caso Descartado	Descartado	14	2020-06-01	56	2020-12-17
1000853	F	44	A?os	Argentina	Buenos Aires	Tres de Febrero	CABA		2020-06-01	23		NO		NO		NO	2	Público	Caso Descartado	Descartado	6	2020-05-31	840	2020-12-17
1000854	F	35	A?os	Argentina	CABA	COMUNA 14	CABA	2020-05-30	2020-06-01	23		NO		NO		NO	2	Privado	Caso Descartado	Descartado	2	2020-06-01	14	2020-12-17
1000855	M	59	A?os	Argentina	Entre Ríos	Victoria	Santa Fe		2020-06-01	23		NO		NO		NO	82	Privado	Caso Descartado	Descartado	30	2020-05-29	105	2020-12-17
1000856	M	47	A?os	Argentina	Buenos Aires	Almirante Brown	Buenos Aires	2020-05-30	2020-06-01	23		NO		NO		NO	6	Público	Caso confirmado por laboratorio - No Activo por criterio de laboratorio	Confirmado	6	2020-06-02	28	2020-12-17
1000857	F	4	A?os	SIN ESPECIFICAR	Chaco	San Fernando	Chaco	2020-05-24	2020-06-01	23		NO		NO		NO	22	Público	Caso Descartado	Descartado	22	2020-06-02	140	2020-12-17
1000858	F	34	A?os	Argentina	Buenos Aires	Almirante Brown	Buenos Aires	2020-05-28	2020-06-01	23		NO		NO		NO	6	Privado	Caso Descartado	Descartado	6	2020-06-01	28	2020-12-17
1000859	F	1	A?os	Argentina	Córdoba	Capital	Córdoba	2020-05-28	2020-06-01	23		NO		NO		NO	14	Privado	Caso Descartado	Descartado	14	2020-06-01	14	2020-12-17
1000860	M	31	A?os	Argentina	Buenos Aires	Quilmes	Buenos Aires	2020-05-24	2020-06-01	23		NO		NO		NO	6	Público	Caso Descartado	Descartado	6	2020-06-03	658	2020-12-17
1000861	F	6	A?os	SIN ESPECIFICAR	Córdoba	Capital	Córdoba	2020-05-21	2020-06-01	23		NO		NO		NO	14	Público	Caso Descartado	Descartado	14	2020-06-02	14	2020-12-17
1000862	M	1	A?os	Argentina	Buenos Aires	La Matanza	Buenos Aires	2020-05-28	2020-06-01	23	2020-06-01	NO		NO		NO	6	Privado	Caso Descartado	Descartado	6	2020-06-02	427	2020-12-17
1000864	F	1	A?os	Argentina	Buenos Aires	Tigre	Buenos Aires	2020-05-29	2020-06-01	23		NO		NO		NO	6	Privado	Caso Descartado	Descartado	6	2020-06-01	805	2020-12-17
1000866	M	65	A?os	Argentina	Río Negro	Bariloche	Río Negro	2020-05-25	2020-06-01	23	2020-06-01	NO		NO		NO	62	Público	Caso confirmado por laboratorio - No Activo por criterio de laboratorio	Confirmado	62	2020-06-01	21	2020-12-17
1000868	M	29	A?os	Argentina	Córdoba	Santa María	Córdoba		2020-06-01	23		NO		NO		NO	14	Privado	Caso sospechoso - No Activo - Sin muestra	Sospechoso	14		147	2020-12-17
1000869	M	6	A?os	Argentina	CABA	SIN ESPECIFICAR	CABA	2020-05-28	2020-06-01	23		NO		NO		NO	2	Privado	Caso confirmado por laboratorio - Activo Internado	Confirmado	2	2020-06-01	0	2020-12-17
1000870	F	82	A?os	Argentina	CABA	SIN ESPECIFICAR	CABA		2020-06-01	23		NO		NO		NO	2	Público	Caso Descartado	Descartado	2	2020-06-01	0	2020-12-17
1000871	M	18	A?os	Argentina	Buenos Aires	La Matanza	Buenos Aires	2020-05-27	2020-06-01	23		NO		NO		NO	6	Privado	Caso Descartado	Descartado	6	2020-06-03	427	2020-12-17
1000872	F	37	A?os	Argentina	Buenos Aires	La Matanza	Buenos Aires		2020-06-01	23		NO		NO		NO	6	Público	Caso confirmado por laboratorio - No activo (por tiempo de evolución)	Confirmado	6	2020-06-01	427	2020-12-17
1000873	F	5	A?os	Argentina	CABA	COMUNA 04	CABA	2020-05-31	2020-06-01	23		NO		NO		NO	2	Público	Caso Descartado	Descartado	2	2020-06-02	4	2020-12-17
1000874	M	50	A?os	Argentina	CABA	SIN ESPECIFICAR	CABA		2020-06-01	23		NO		NO		NO	2	Público	Caso Descartado	Descartado	2	2020-06-01	0	2020-12-17
1000876	F	50	A?os	Argentina	Río Negro	Bariloche	Río Negro	2020-05-25	2020-06-01	23	2020-06-01	NO		NO		NO	62	Público	Caso confirmado por laboratorio - No Activo por criterio de laboratorio	Confirmado	62	2020-06-01	21	2020-12-17
1000878	F	61	A?os	Argentina	Córdoba	Capital	Córdoba	2020-05-30	2020-06-01	23		NO		NO		NO	14	Privado	Caso Descartado	Descartado	14	2020-06-02	14	2020-12-17
1000880	M	39	A?os	Argentina	CABA	SIN ESPECIFICAR	CABA	2020-05-31	2020-06-01	23	2020-05-31	NO		NO		NO	2	Privado	Caso confirmado por laboratorio - No Activo por criterio de laboratorio	Confirmado	2	2020-06-01	0	2020-12-17
1000881	F	34	A?os	Argentina	Santa Cruz	Deseado	Santa Cruz	2020-05-29	2020-06-01	23		NO		NO		NO	78	Público	Caso Descartado	Descartado	78	2020-06-02	14	2020-12-17
1000882	M	38	A?os	Argentina	CABA	SIN ESPECIFICAR	Buenos Aires	2020-05-29	2020-06-01	23		NO		NO		NO	6	Privado	Caso sospechoso - No Activo - Con muestra sin resultado concluyente	Sospechoso	2		0	2020-12-17
1000883	M	66	A?os	Argentina	Buenos Aires	Lanús	Buenos Aires	2020-05-22	2020-06-01	23		NO		NO		NO	6	Privado	Caso Descartado	Descartado	6	2020-06-01	434	2020-12-17
1000884	F	20	A?os	Argentina	Buenos Aires	Pilar	Buenos Aires	2020-06-01	2020-06-01	23		NO		NO		NO	6	Público	Caso confirmado por laboratorio - No activo (por tiempo de evolución)	Confirmado	6	2020-06-01	638	2020-12-17
1000885	F	53	A?os	Argentina	Buenos Aires	Avellaneda	Buenos Aires	2020-05-29	2020-06-01	23		NO		NO		NO	6	Privado	Caso confirmado por laboratorio - No Activo por criterio de laboratorio	Confirmado	6	2020-06-01	35	2020-12-17
1000886	M	23	A?os	Argentina	Buenos Aires	Lanús	Buenos Aires		2020-06-01	23		NO		NO		NO	6	Público	Caso Descartado	Descartado	6	2020-06-03	434	2020-12-17
1000887	F	82	A?os	Argentina	Chaco	San Fernando	Chaco	2020-05-30	2020-06-01	23		NO		NO		NO	22	Público	Caso Descartado	Descartado	22	2020-06-01	140	2020-12-17
1000888	M	62	A?os	Argentina	Santa Fe	Rosario	Santa Fe		2020-06-01	23		NO		NO		NO	82	Privado	Caso Descartado	Descartado	82	2020-05-29	84	2020-12-17
1000892	M	58	A?os	Argentina	Córdoba	Capital	Córdoba	2020-05-30	2020-06-01	23		NO		NO		NO	14	Privado	Caso Descartado	Descartado	14	2020-06-02	14	2020-12-17
1000893	M	48	A?os	Argentina	Buenos Aires	Tres de Febrero	Buenos Aires	2020-05-28	2020-06-01	23		NO		NO		NO	6	Público	Caso confirmado por laboratorio - No activo (por tiempo de evolución)	Confirmado	6	2020-06-02	840	2020-12-17
1000894	F	27	A?os	Argentina	Córdoba	Río Cuarto	Córdoba	2020-05-31	2020-06-01	23		NO		NO		NO	14	Público	Caso Descartado	Descartado	14	2020-06-01	98	2020-12-17
1000896	M	40	A?os	Argentina	Córdoba	Colón	Córdoba	2020-05-30	2020-06-01	23		NO		NO		NO	14	Público	Caso Descartado	Descartado	14	2020-06-01	21	2020-12-17
1000897	M	2	A?os	Argentina	Corrientes	Paso de los Libres	Buenos Aires	2020-06-01	2020-06-01	23		NO		NO		NO	6	Público	Caso Descartado	Descartado	18	2020-06-02	119	2020-12-17
1000898	F	42	A?os	Argentina	Buenos Aires	La Plata	Buenos Aires	2020-06-01	2020-06-01	23		NO		NO		NO	6	Público	Caso Descartado	Descartado	6	2020-06-02	441	2020-12-17
1000899	M	70	A?os	Argentina	Buenos Aires	Lomas de Zamora	Buenos Aires	2020-05-26	2020-06-01	23		NO		NO		NO	6	Privado	Caso Descartado	Descartado	6	2020-06-01	490	2020-12-17
1000901	M	37	A?os	Argentina	Buenos Aires	La Matanza	Buenos Aires		2020-06-01	23		NO		NO		NO	6	Público	Caso Descartado	Descartado	6	2020-06-01	427	2020-12-17
1000902	F	35	A?os	Argentina	CABA	SIN ESPECIFICAR	CABA		2020-06-01	23		NO		NO		NO	2	Privado	Caso confirmado por laboratorio - No Activo por criterio de laboratorio	Confirmado	2	2020-06-01	0	2020-12-17
1000903	M	84	A?os	Argentina	Córdoba	Colón	Córdoba	2020-05-31	2020-06-01	23		NO		NO		NO	14	Público	Caso Descartado	Descartado	14	2020-06-02	21	2020-12-17
1000906	F	27	A?os	Argentina	CABA	COMUNA 10	CABA	2020-05-30	2020-06-01	23		NO		NO		NO	2	Público	Caso Descartado	Descartado	2	2020-07-17	10	2020-12-17
1000907	F	40	A?os	Argentina	Río Negro	Bariloche	Río Negro	2020-05-28	2020-06-01	23		NO		NO		NO	62	Público	Caso Descartado	Descartado	62	2020-06-01	21	2020-12-17
1000909	M	32	A?os	Argentina	CABA	SIN ESPECIFICAR	CABA	2020-05-28	2020-06-01	23		NO		NO		NO	2	Privado	Caso Descartado	Descartado	2	2020-06-01	0	2020-12-17
1000910	M	32	A?os	Argentina	Buenos Aires	Florencio Varela	Buenos Aires	2020-05-30	2020-06-01	23		NO		NO		NO	6	Público	Caso Descartado	Descartado	6	2020-06-02	274	2020-12-17
1000911	M	77	A?os	Argentina	Buenos Aires	La Plata	Buenos Aires	2020-05-31	2020-06-01	23	2020-05-31	SI	2020-05-31	NO		NO	6	Privado	Caso Descartado	Descartado	6	2020-06-01	441	2020-12-17
1000913	M	38	A?os	Argentina	Corrientes	Ituzaingó	Santa Fe		2020-06-01	23		NO		NO		NO	82	Privado	Caso Descartado	Descartado	18	2020-05-29	84	2020-12-17
1000914	F	8	A?os	Argentina	Buenos Aires	Lomas de Zamora	CABA	2020-05-28	2020-06-01	23		NO		NO		NO	2	Privado	Caso Descartado	Descartado	6	2020-06-02	490	2020-12-17
1000916	F	15	A?os	Argentina	Buenos Aires	Lomas de Zamora	Buenos Aires	2020-05-27	2020-06-01	23		NO		NO		NO	6	Privado	Caso Descartado	Descartado	6	2020-06-01	490	2020-12-17
1000917	F	11	A?os	Argentina	Chaco	San Fernando	Chaco	2020-05-31	2020-06-01	23		NO		NO		NO	22	Público	Caso Descartado	Descartado	22	2020-06-02	140	2020-12-17
1000918	F	34	A?os	Argentina	Mendoza	San Martín	Mendoza	2020-05-31	2020-06-01	23		NO		NO		NO	50	Público	Caso confirmado por laboratorio - Activo Internado	Confirmado	50	2020-10-01	98	2020-12-17
1000919	M	47	A?os	Argentina	Buenos Aires	General San Martín	Buenos Aires	2020-05-01	2020-06-01	23		NO		NO		NO	6	Público	Caso Descartado	Descartado	6	2020-06-05	371	2020-12-17
1000920	F	47	A?os	Argentina	CABA	COMUNA 01	CABA	2020-05-24	2020-06-01	23		NO		NO		NO	2	Privado	Caso confirmado por laboratorio - No activo (por tiempo de evolución)	Confirmado	2	2020-06-02	1	2020-12-17
1000921	M	33	A?os	Argentina	Río Negro	Bariloche	Río Negro	2020-06-11	2020-06-01	23		NO		NO		NO	62	Público	Caso Descartado	Descartado	62	2020-06-01	21	2020-12-17
1000922	M	37	A?os	Argentina	Buenos Aires	Berazategui	CABA		2020-06-01	23		NO		NO		NO	2	Público	Caso Descartado	Descartado	6	2020-06-01	91	2020-12-17
1000923	M	24	A?os	Argentina	Buenos Aires	Florencio Varela	Buenos Aires	2020-05-29	2020-06-01	23		NO		NO		NO	6	Público	Caso Descartado	Descartado	6	2020-06-02	274	2020-12-17
1000924	F	54	A?os	Argentina	CABA	SIN ESPECIFICAR	CABA	2020-05-27	2020-06-01	23		NO		NO		NO	2	Público	Caso Descartado	Descartado	2	2020-06-01	0	2020-12-17
1000925	F	42	A?os	Argentina	Buenos Aires	25 de Mayo	Buenos Aires	2020-05-28	2020-06-01	23		NO		NO		NO	6	Público	Caso Descartado	Descartado	6	2020-06-02	854	2020-12-17
1000926	M	37	A?os	Argentina	Buenos Aires	Tres de Febrero	Buenos Aires	2020-05-11	2020-06-01	23		NO		NO		NO	6	Privado	Caso Descartado	Descartado	6	2020-06-02	840	2020-12-17
1000928	F	34	A?os	Argentina	CABA	COMUNA 10	CABA	2020-05-31	2020-06-01	23		NO		NO		NO	2	Público	Caso confirmado por laboratorio - No activo (por tiempo de evolución)	Confirmado	2	2020-07-09	10	2020-12-17
1000929	M	37	A?os	Argentina	Córdoba	Capital	Córdoba	2020-05-31	2020-06-01	23		NO		NO		NO	14	Público	Caso Descartado	Descartado	14	2020-06-02	14	2020-12-17
1000932	M	53	A?os	Argentina	Buenos Aires	Lanús	CABA		2020-06-01	23		NO		NO		NO	2	Privado	Caso confirmado por laboratorio - No Activo por criterio de laboratorio	Confirmado	6	2020-06-01	434	2020-12-17
1000933	F	44	A?os	Argentina	Buenos Aires	Avellaneda	CABA	2020-05-31	2020-06-01	23		NO		NO		NO	2	Privado	Caso Descartado	Descartado	6	2020-06-02	35	2020-12-17
1000934	M	42	A?os	Argentina	Buenos Aires	Lomas de Zamora	Buenos Aires	2020-05-31	2020-06-01	23		NO		NO		NO	6	Privado	Caso Descartado	Descartado	6	2020-06-01	490	2020-12-17
1000935	M	40	A?os	Argentina	Santa Fe	Rosario	Santa Fe		2020-06-01	23		NO		NO		NO	82	Privado	Caso Descartado	Descartado	82	2020-05-29	84	2020-12-17
1000936	F	102	A?os	Argentina	CABA	SIN ESPECIFICAR	CABA	2020-06-01	2020-06-01	23		NO		NO		NO	2	Público	Caso Descartado	Descartado	2	2020-06-02	0	2020-12-17
1000937	F	89	A?os	Argentina	Buenos Aires	La Matanza	CABA	2020-05-29	2020-06-01	23	2020-05-31	SI	2020-05-31	NO		NO	2	Privado	Caso Descartado	Descartado	6	2020-06-01	427	2020-12-17
1000938	M	58	A?os	Argentina	Buenos Aires	Quilmes	Buenos Aires	2020-05-25	2020-06-01	23		NO		NO		NO	6	Público	Caso Descartado	Descartado	6	2020-06-03	658	2020-12-17
1000939	F	78	A?os	Argentina	Chaco	San Fernando	Chaco	2020-05-29	2020-06-01	23		NO		NO		NO	22	Público	Caso Descartado	Descartado	22	2020-06-02	140	2020-12-17
1000940	F	29	A?os	Argentina	Chaco	San Fernando	Chaco	2020-05-26	2020-06-01	23		NO		NO		NO	22	Público	Caso Descartado	Descartado	22	2020-06-02	140	2020-12-17
1000941	F	55	A?os	Argentina	Buenos Aires	Quilmes	Buenos Aires	2020-05-28	2020-06-01	23		NO		NO		NO	6	Público	Caso Descartado	Descartado	6	2020-06-01	658	2020-12-17
1000943	M	59	A?os	Argentina	Buenos Aires	Pilar	Buenos Aires	2020-05-31	2020-06-01	23		NO		NO		NO	6	Público	Caso Descartado	Descartado	6	2020-05-31	638	2020-12-17
1000945	M	18	A?os	Argentina	Córdoba	Capital	Córdoba	2020-05-30	2020-06-01	23		NO		NO		NO	14	Privado	Caso Descartado	Descartado	14	2020-06-01	14	2020-12-17
1000946	F	33	A?os	Argentina	Córdoba	Capital	Córdoba	2020-06-26	2020-06-01	23	2020-07-02	NO		NO		NO	14	Público	Caso Descartado	Descartado	14	2020-05-31	14	2020-12-17
1000947	F	27	A?os	Argentina	Buenos Aires	General La Madrid	Buenos Aires	2020-05-30	2020-06-01	23	2020-05-31	NO		NO		NO	6	Público	Caso Descartado	Descartado	6	2020-06-02	322	2020-12-17
1000949	F	42	A?os	Argentina	Buenos Aires	Morón	Buenos Aires		2020-06-01	23		NO		NO		NO	6	Público	Caso confirmado por laboratorio - No activo (por tiempo de evolución)	Confirmado	6	2020-06-01	568	2020-12-17
1000950	F	79	A?os	Argentina	CABA	SIN ESPECIFICAR	Buenos Aires	2020-05-29	2020-06-01	23		NO		NO		NO	6	Privado	Caso Descartado	Descartado	2	2020-06-02	0	2020-12-17
1000951	M	37	A?os	Argentina	Buenos Aires	Tres de Febrero	CABA		2020-06-01	23		NO		NO		NO	2	Público	Caso Descartado	Descartado	6	2020-06-01	840	2020-12-17
1000953	F	56	A?os	Argentina	Buenos Aires	La Plata	Buenos Aires	2020-05-29	2020-06-01	23		NO		NO		NO	6	Privado	Caso confirmado por laboratorio - No activo (por tiempo de evolución)	Confirmado	6	2020-06-02	441	2020-12-17
1000954	F	91	A?os	Argentina	Buenos Aires	Rojas	Buenos Aires	2020-05-28	2020-06-01	23	2020-05-30	NO		NO		NO	6	Público	Caso Descartado	Descartado	6	2020-06-01	686	2020-12-17
1000955	M	72	A?os	Argentina	Santa Fe	La Capital	Santa Fe	2020-05-29	2020-06-01	23	2020-05-30	SI	2020-05-30	NO		NO	82	Público	Caso Descartado	Descartado	82	2020-06-01	63	2020-12-17
1000957	F	58	A?os	Argentina	Río Negro	General Roca	Neuquén	2020-05-23	2020-06-01	23	2020-05-30	SI	2020-05-30	NO		NO	58	Público	Caso Descartado	Descartado	62	2020-06-01	42	2020-12-17
1000958	F	61	A?os	Argentina	Córdoba	Capital	Córdoba	2020-05-27	2020-06-01	23		NO		NO		NO	14	Público	Caso Descartado	Descartado	14	2020-06-02	14	2020-12-17
1000959	F	25	A?os	Argentina	Córdoba	Capital	Córdoba	2020-05-31	2020-06-01	23		NO		NO		NO	14	Privado	Caso Descartado	Descartado	14	2020-06-01	14	2020-12-17
1000961	M	7	A?os	Argentina	Chaco	San Fernando	Chaco	2020-05-30	2020-06-01	23	2020-05-31	NO		NO		NO	22	Público	Caso confirmado por laboratorio - No activo (por tiempo de evolución)	Confirmado	22	2020-06-03	140	2020-12-17
1000962	M	7	A?os	Argentina	Buenos Aires	Tres de Febrero	Buenos Aires	2020-05-30	2020-06-01	23		NO		NO		NO	6	Privado	Caso Descartado	Descartado	6	2020-06-03	840	2020-12-17
1000963	M	62	A?os	Argentina	CABA	SIN ESPECIFICAR	CABA	2020-05-31	2020-06-01	23	2020-06-01	NO		NO		NO	2	Privado	Caso Descartado	Descartado	2	2020-06-02	0	2020-12-17
1000964	F	18	A?os	Argentina	CABA	SIN ESPECIFICAR	CABA		2020-06-01	23	2020-05-31	NO		NO		NO	2	Público	Caso confirmado por laboratorio - No activo (por tiempo de evolución)	Confirmado	2	2020-05-31	0	2020-12-17
1000965	M	36	A?os	Argentina	Buenos Aires	Berazategui	Buenos Aires	2020-05-28	2020-06-01	23		NO		NO		NO	6	Privado	Caso Descartado	Descartado	6	2020-06-03	91	2020-12-17
1000966	M	22	A?os	Argentina	Buenos Aires	Berazategui	Buenos Aires	2020-05-31	2020-06-01	23		NO		NO		NO	6	Privado	Caso Descartado	Descartado	6	2020-06-01	91	2020-12-17
1000967	F	43	A?os	Argentina	CABA	SIN ESPECIFICAR	CABA	2020-05-30	2020-06-01	23	2020-06-01	NO		NO		NO	2	Privado	Caso Descartado	Descartado	2	2020-06-01	0	2020-12-17
1000969	F	43	A?os	Argentina	Buenos Aires	San Miguel	Buenos Aires	2020-05-27	2020-06-01	23	2020-05-30	NO		NO		NO	6	Privado	Caso Descartado	Descartado	6	2020-06-03	760	2020-12-17
1000970	F	17	A?os	Argentina	Buenos Aires	Pilar	Buenos Aires	2020-05-31	2020-06-01	23		NO		NO		NO	6	Público	Caso confirmado por laboratorio - No activo (por tiempo de evolución)	Confirmado	6	2020-05-31	638	2020-12-17
1000972	F	20	A?os	Argentina	Buenos Aires	La Matanza	CABA	2020-05-30	2020-06-01	23	2020-06-01	NO		NO		NO	2	Privado	Caso Descartado	Descartado	6	2020-06-01	427	2020-12-17
1000973	F	89	A?os	Argentina	Buenos Aires	Olavarría	Buenos Aires	2020-05-31	2020-06-01	23	2020-05-31	NO		NO		NO	6	Público	Caso Descartado	Descartado	6	2020-06-01	595	2020-12-17
1000974	M	58	A?os	Argentina	Córdoba	Capital	Córdoba	2020-05-30	2020-06-01	23		NO		NO		NO	14	Privado	Caso Descartado	Descartado	14	2020-06-01	14	2020-12-17
1000975	F	94	A?os	Argentina	CABA	COMUNA 06	CABA		2020-06-01	23	2020-05-31	NO		NO		NO	2	Privado	Caso Descartado	Descartado	2	2020-06-01	6	2020-12-17
1000977	F	36	A?os	Argentina	Buenos Aires	Florencio Varela	Buenos Aires	2020-05-27	2020-06-01	23		NO		NO		NO	6	Privado	Caso Descartado	Descartado	6	2020-06-01	274	2020-12-17
1000979	F	40	A?os	Argentina	CABA	SIN ESPECIFICAR	CABA	2020-05-28	2020-06-01	23		NO		NO		NO	2	Público	Caso confirmado por laboratorio - No activo (por tiempo de evolución)	Confirmado	2	2020-06-02	0	2020-12-17
1000980	F	77	A?os	Argentina	Tucumán	Yerba Buena	Tucumán		2020-06-01	23		NO		NO		NO	90	Público	Caso Descartado	Descartado	90	2020-06-01	119	2020-12-17
1000981	M	48	A?os	Argentina	CABA	SIN ESPECIFICAR	CABA	2020-05-28	2020-06-01	23		NO		NO		NO	2	Privado	Caso confirmado por laboratorio - Activo Internado	Confirmado	2	2020-06-01	0	2020-12-17
1000982	F	22	A?os	Argentina	CABA	COMUNA 07	CABA		2020-06-01	23		NO		NO		NO	2	Público	Caso Descartado	Descartado	2	2020-06-01	7	2020-12-17
1000985	F	64	A?os	Argentina	Santa Fe	La Capital	Santa Fe	2020-05-28	2020-06-01	23	2020-05-30	SI	2020-05-30	NO		NO	82	Público	Caso Descartado	Descartado	82	2020-06-01	63	2020-12-17
1000986	F	55	A?os	Argentina	Buenos Aires	Lomas de Zamora	Buenos Aires	2020-05-31	2020-06-01	23		NO		NO		NO	6	Privado	Caso Descartado	Descartado	6	2020-06-01	490	2020-12-17
1000987	F	30	A?os	Argentina	Buenos Aires	Malvinas Argentinas	CABA		2020-06-01	23		NO		NO		NO	2	Público	Caso Descartado	Descartado	6	2020-06-01	515	2020-12-17
1000989	F	39	A?os	Argentina	Buenos Aires	Avellaneda	Buenos Aires	2020-05-27	2020-06-01	23		NO		NO		NO	6	Público	Caso sospechoso - No Activo - Con muestra sin resultado concluyente	Sospechoso	6		35	2020-12-17
1000990	F	79	A?os	Argentina	Córdoba	Río Segundo	Córdoba	2020-05-31	2020-06-01	23	2020-05-31	NO		NO		NO	14	Privado	Caso Descartado	Descartado	14	2020-06-02	119	2020-12-17
1000991	F	47	A?os	Argentina	Buenos Aires	San Isidro	CABA	2020-05-28	2020-06-01	23		NO		NO		NO	2	Privado	Caso Descartado	Descartado	6	2020-06-01	756	2020-12-17
1000993	M	30	A?os	Argentina	Chaco	San Fernando	Chaco	2020-05-27	2020-06-01	23		NO		NO		NO	22	Público	Caso confirmado por laboratorio - No Activo por criterio de laboratorio	Confirmado	22	2020-06-02	140	2020-12-17
1000994	F	6	Meses	Argentina	CABA	SIN ESPECIFICAR	CABA	2020-06-01	2020-06-01	23		NO		NO		NO	2	Público	Caso Descartado	Descartado	2	2020-06-01	0	2020-12-17
1000996	F	82	A?os	Argentina	CABA	SIN ESPECIFICAR	CABA		2020-06-01	23		NO		NO		NO	2	Público	Caso Descartado	Descartado	2	2020-06-02	0	2020-12-17
1000997	M	69	A?os	Argentina	Buenos Aires	Vicente López	Buenos Aires	2020-05-27	2020-06-01	23		NO		NO		NO	6	Público	Caso Descartado	Descartado	6	2020-06-01	861	2020-12-17
1000998	M	54	A?os	Argentina	Buenos Aires	La Matanza	Buenos Aires	2020-05-27	2020-06-01	23		NO		NO		NO	6	Público	Caso confirmado por laboratorio - No activo (por tiempo de evolución)	Confirmado	6	2020-06-01	427	2020-12-17
1000999	F	46	A?os	Argentina	Córdoba	Capital	Córdoba	2020-05-30	2020-06-01	23		NO		NO		NO	14	Público	Caso Descartado	Descartado	14	2020-06-01	14	2020-12-17
1001003	M	43	A?os	Argentina	Buenos Aires	Berazategui	CABA	2020-05-31	2020-06-01	23	2020-06-01	NO		NO		NO	2	Privado	Caso Descartado	Descartado	6	2020-06-01	91	2020-12-17
1001004	F	53	A?os	SIN ESPECIFICAR	Buenos Aires	Almirante Brown	CABA		2020-06-01	23		NO		NO		NO	2	Privado	Caso Descartado	Descartado	6	2020-06-01	28	2020-12-17
1001006	F	49	A?os	Argentina	Chaco	San Fernando	Chaco	2020-05-30	2020-06-01	23		NO		NO		NO	22	Público	Caso Descartado	Descartado	22	2020-06-02	140	2020-12-17
1001007	M	55	A?os	Argentina	Buenos Aires	San Isidro	CABA	2020-05-27	2020-06-01	23	2020-06-01	NO		NO		NO	2	Privado	Caso confirmado por laboratorio - No activo (por tiempo de evolución)	Confirmado	6	2020-06-01	756	2020-12-17
1001008	F	64	A?os	Argentina	Buenos Aires	Escobar	Buenos Aires	2020-05-27	2020-06-01	23	2020-05-30	NO		NO		NO	6	Privado	Caso confirmado por laboratorio - No Activo por criterio de laboratorio	Confirmado	6	2020-06-01	252	2020-12-17
1001010	M	46	A?os	Argentina	Buenos Aires	Tres Arroyos	Buenos Aires	2020-05-26	2020-06-01	23	2020-05-28	NO		NO		NO	6	Público	Caso Descartado	Descartado	6	2020-06-01	833	2020-12-17
1001011	F	30	A?os	Argentina	Buenos Aires	Lomas de Zamora	CABA		2020-06-01	23		NO		NO		NO	2	Privado	Caso Descartado	Descartado	6	2020-06-01	490	2020-12-17
1001012	F	38	A?os	Argentina	Buenos Aires	San Fernando	Buenos Aires	2020-05-30	2020-06-01	23		NO		NO		NO	6	Público	Caso Descartado	Descartado	6	2020-06-03	749	2020-12-17
1001014	F	44	A?os	Argentina	Buenos Aires	La Matanza	CABA	2020-05-31	2020-06-01	23		NO		NO		NO	2	Privado	Caso Descartado	Descartado	6	2020-06-01	427	2020-12-17
1001015	M	14	A?os	Argentina	Chaco	San Fernando	Chaco	2020-05-31	2020-06-01	23		NO		NO		NO	22	Público	Caso Descartado	Descartado	22	2020-06-02	140	2020-12-17
1001016	M	1	A?os	Argentina	Buenos Aires	Almirante Brown	Buenos Aires	2020-05-31	2020-06-01	23		NO		NO		NO	6	Público	Caso Descartado	Descartado	6	2020-06-02	28	2020-12-17
1001017	M	48	A?os	Argentina	Buenos Aires	SIN ESPECIFICAR	Buenos Aires	2020-05-29	2020-06-01	23		NO		NO		NO	6	Público	Caso Descartado	Descartado	6	2020-06-03	0	2020-12-17
1001019	F	51	A?os	Argentina	Mendoza	San Martín	Mendoza	2020-05-30	2020-06-01	23		NO		NO		NO	50	Público	Caso Descartado	Descartado	50	2020-06-02	98	2020-12-17
1001020	F	27	A?os	Argentina	Córdoba	Capital	Córdoba	2020-05-28	2020-06-01	23		NO		NO		NO	14	Privado	Caso Descartado	Descartado	14	2020-06-01	14	2020-12-17
1001022	F	38	A?os	Argentina	CABA	SIN ESPECIFICAR	CABA	2020-05-28	2020-06-01	23		NO		NO		NO	2	Público	Caso confirmado por laboratorio - No Activo por criterio de laboratorio	Confirmado	2	2020-06-01	0	2020-12-17
1001023	M		A?os	Argentina	Buenos Aires	Almirante Brown	CABA		2020-06-01	23		NO		NO		NO	2	Privado	Caso sospechoso - No Activo - Con muestra sin resultado concluyente	Sospechoso	6		28	2020-12-17
1001024	F	17	A?os	Argentina	Buenos Aires	San Miguel	Buenos Aires	2020-05-28	2020-06-01	23	2020-06-01	NO		NO		NO	6	Público	Caso Descartado	Descartado	6	2020-06-03	760	2020-12-17
1001025	F	32	A?os	Argentina	CABA	SIN ESPECIFICAR	CABA	2020-05-31	2020-06-01	23	2020-05-31	NO		NO		NO	2	Privado	Caso Descartado	Descartado	2	2020-06-01	0	2020-12-17
1001026	F	34	A?os	Argentina	CABA	COMUNA 05	CABA		2020-06-01	23		NO		NO		NO	2	Privado	Caso confirmado por laboratorio - No activo (por tiempo de evolución)	Confirmado	2	2020-06-06	5	2020-12-17
1001027	F	2	A?os	Argentina	Buenos Aires	Florencio Varela	Buenos Aires	2020-05-31	2020-06-01	23		NO		NO		NO	6	Público	Caso Descartado	Descartado	6	2020-06-02	274	2020-12-17
1001028	F	62	A?os	Argentina	CABA	SIN ESPECIFICAR	CABA		2020-06-01	23		NO		NO		NO	2	Privado	Caso Descartado	Descartado	2	2020-06-01	0	2020-12-17
1001029	M	42	A?os	Argentina	Buenos Aires	Quilmes	CABA	2020-05-16	2020-06-01	23		NO		NO		NO	2	Público	Caso Descartado	Descartado	6	2020-06-01	658	2020-12-17
1001030	F	29	A?os	Argentina	Buenos Aires	General San Martín	CABA	2020-05-30	2020-06-01	23		NO		NO		NO	2	Público	Caso Descartado	Descartado	6	2020-06-02	371	2020-12-17
1001031	M	49	A?os	Argentina	Buenos Aires	La Matanza	Buenos Aires	2020-05-24	2020-06-01	23		NO		NO		NO	6	Privado	Caso confirmado por laboratorio - No Activo por criterio de laboratorio	Confirmado	6	2020-06-03	427	2020-12-17
1001032	M	54	A?os	Argentina	Córdoba	Capital	Córdoba	2020-05-25	2020-06-01	23		NO		NO		NO	14	Privado	Caso Descartado	Descartado	14	2020-05-28	14	2020-12-17
1001034	F	5	A?os	Argentina	Buenos Aires	General San Martín	Buenos Aires	2020-05-30	2020-06-01	23		NO		NO		NO	6	Público	Caso Descartado	Descartado	6	2020-06-02	371	2020-12-17
1001035	M	47	A?os	Argentina	Córdoba	Capital	Córdoba	2020-05-20	2020-06-01	23		NO		NO		NO	14	Privado	Caso Descartado	Descartado	14	2020-10-09	14	2020-12-17
1001037	M	38	A?os	Argentina	Buenos Aires	Lanús	CABA		2020-06-01	23		NO		NO		NO	2	Privado	Caso Descartado	Descartado	6	2020-06-01	434	2020-12-17
1001038	M	23	A?os	Argentina	Buenos Aires	Almirante Brown	Buenos Aires	2020-06-01	2020-06-01	23	2020-06-01	NO		NO		NO	6	Público	Caso Descartado	Descartado	6	2020-06-02	28	2020-12-17
1001039	F	52	A?os	Argentina	Río Negro	Avellaneda	Río Negro	2020-05-30	2020-06-01	23	2020-06-01	NO		NO		NO	62	Público	Caso Descartado	Descartado	62	2020-06-03	14	2020-12-17
1001040	F	30	A?os	Argentina	CABA	SIN ESPECIFICAR	CABA	2020-05-30	2020-06-01	23		NO		NO		NO	2	Público	Caso Descartado	Descartado	2	2020-06-02	0	2020-12-17
1001041	F	31	A?os	Argentina	Buenos Aires	Lomas de Zamora	CABA		2020-06-01	23		NO		NO		NO	2	Privado	Caso Descartado	Descartado	6	2020-11-06	490	2020-12-17
1001042	F	37	A?os	Argentina	CABA	SIN ESPECIFICAR	CABA	2020-05-31	2020-06-01	23		NO		NO		NO	2	Privado	Caso Descartado	Descartado	2	2020-06-01	0	2020-12-17
1001043	F	1	A?os	Argentina	Chaco	San Fernando	Chaco	2020-05-30	2020-06-01	23		NO		NO		NO	22	Público	Caso Descartado	Descartado	22	2020-06-02	140	2020-12-17
1001044	F	34	A?os	Argentina	CABA	COMUNA 03	CABA	2020-05-29	2020-06-01	23		NO		NO		NO	2	Público	Caso Descartado	Descartado	2	2020-06-01	3	2020-12-17
1001045	F	95	A?os	Argentina	Córdoba	Río Cuarto	Córdoba	2020-05-30	2020-06-01	23	2020-05-31	NO		NO		NO	14	Privado	Caso Descartado	Descartado	14	2020-06-01	98	2020-12-17
1001046	F	6	Meses	Argentina	Buenos Aires	Morón	Buenos Aires	2020-05-26	2020-06-01	23	2020-05-26	NO		NO		NO	6	Público	Caso Descartado	Descartado	6	2020-06-02	568	2020-12-17
1001049	F	50	A?os	Argentina	Córdoba	Capital	Córdoba	2020-05-30	2020-06-01	23		NO		NO		NO	14	Privado	Caso Descartado	Descartado	14	2020-06-02	14	2020-12-17
1001050	F	27	A?os	Argentina	Córdoba	Capital	Córdoba	2020-05-25	2020-06-01	23		NO		NO		NO	14	Público	Caso Descartado	Descartado	14	2020-06-01	14	2020-12-17
1001051	M	27	A?os	Argentina	Buenos Aires	Tres de Febrero	Buenos Aires	2020-05-28	2020-06-01	23		NO		NO		NO	6	Privado	Caso Descartado	Descartado	6	2020-06-02	840	2020-12-17
1001052	M	43	A?os	Argentina	Buenos Aires	Tigre	CABA		2020-06-01	23		NO		NO		NO	2	Privado	Caso Descartado	Descartado	6	2020-06-01	805	2020-12-17
1001053	F	14	A?os	Argentina	Buenos Aires	Quilmes	CABA		2020-06-01	23		NO		NO		NO	2	Público	Caso Descartado	Descartado	6	2020-06-01	658	2020-12-17
1001055	M	33	A?os	Argentina	CABA	SIN ESPECIFICAR	CABA	2020-05-28	2020-06-01	23	2020-05-29	NO		NO		NO	2	Privado	Caso Descartado	Descartado	2	2020-06-02	0	2020-12-17
1001057	M	2	A?os	Argentina	Córdoba	Capital	Córdoba	2020-05-27	2020-06-01	23		NO		NO		NO	14	Privado	Caso Descartado	Descartado	14	2020-05-28	14	2020-12-17
1001058	F	35	A?os	Argentina	CABA	SIN ESPECIFICAR	CABA	2020-05-31	2020-06-01	23	2020-06-01	NO		NO		NO	2	Privado	Caso Descartado	Descartado	2	2020-06-02	0	2020-12-17
1001059	F	94	A?os	SIN ESPECIFICAR	Santa Fe	La Capital	Santa Fe	2020-05-31	2020-06-01	23	2020-05-31	SI	2020-05-31	NO		NO	82	Público	Caso Descartado	Descartado	82	2020-06-01	63	2020-12-17
1001062	M	58	A?os	Argentina	Buenos Aires	La Matanza	Buenos Aires		2020-06-01	23		NO		NO		NO	6	Público	Caso confirmado por laboratorio - No activo (por tiempo de evolución)	Confirmado	6	2020-06-01	427	2020-12-17
1001063	F	22	A?os	Argentina	CABA	SIN ESPECIFICAR	CABA		2020-06-01	23		NO		NO		NO	2	Público	Caso Descartado	Descartado	2	2020-06-01	0	2020-12-17
1001064	M	28	A?os	Argentina	CABA	COMUNA 07	CABA		2020-06-01	23		NO		NO		NO	2	Público	Caso Descartado	Descartado	2	2020-06-01	7	2020-12-17
1001065	M	42	A?os	Argentina	Buenos Aires	Lomas de Zamora	Buenos Aires	2020-05-28	2020-06-01	23		NO		NO		NO	6	Privado	Caso Descartado	Descartado	6	2020-06-03	490	2020-12-17
1001067	F	70	A?os	Argentina	Buenos Aires	Quilmes	Buenos Aires	2020-05-30	2020-06-01	23	2020-06-01	NO		NO		NO	6	Público	Caso Descartado	Descartado	6	2020-06-01	658	2020-12-17
1001071	M	25	A?os	Argentina	CABA	SIN ESPECIFICAR	CABA	2020-05-28	2020-06-01	23		NO		NO		NO	2	Privado	Caso confirmado por laboratorio - Activo Internado	Confirmado	2	2020-06-01	0	2020-12-17
1001072	F	27	A?os	Argentina	Córdoba	Capital	Córdoba	2020-05-31	2020-06-01	23		NO		NO		NO	14	Privado	Caso Descartado	Descartado	14	2020-06-01	14	2020-12-17
1001074	F	18	A?os	Argentina	Buenos Aires	Quilmes	CABA		2020-06-01	23		NO		NO		NO	2	Público	Caso Descartado	Descartado	6	2020-06-01	658	2020-12-17
1001075	M	33	A?os	Argentina	Santa Fe	Rosario	Santa Fe		2020-06-01	23		NO		NO		NO	82	Privado	Caso Descartado	Descartado	82	2020-05-27	84	2020-12-17
1001076	F	77	A?os	Argentina	CABA	SIN ESPECIFICAR	CABA	2020-05-28	2020-06-01	23		NO		NO		NO	2	Privado	Caso Descartado	Descartado	2	2020-06-01	0	2020-12-17
1001077	F	40	A?os	Argentina	Buenos Aires	Tres Arroyos	Buenos Aires	2020-05-28	2020-06-01	23		NO		NO		NO	6	Público	Caso Descartado	Descartado	6	2020-06-01	833	2020-12-17
1001078	M	35	A?os	Argentina	Buenos Aires	San Antonio de Areco	Buenos Aires	2020-05-31	2020-06-01	23		NO		NO		NO	6	Público	Caso Descartado	Descartado	6	2020-06-02	735	2020-12-17
1001079	F	34	A?os	Argentina	CABA	SIN ESPECIFICAR	CABA	2020-05-31	2020-06-01	23	2020-06-01	NO		NO		NO	2	Privado	Caso Descartado	Descartado	2	2020-06-02	0	2020-12-17
1001080	F	33	A?os	Argentina	Buenos Aires	General San Martín	Buenos Aires		2020-06-01	23		NO		NO		NO	6	Público	Caso confirmado por laboratorio - No Activo por criterio de laboratorio	Confirmado	6	2020-06-02	371	2020-12-17
1001082	M	55	A?os	Argentina	Córdoba	Capital	Córdoba	2020-05-28	2020-06-01	23		NO		NO		NO	14	Público	Caso Descartado	Descartado	14	2020-06-01	14	2020-12-17
1001083	M	18	A?os	Argentina	Buenos Aires	Lanús	CABA	2020-05-30	2020-06-01	23		NO		NO		NO	2	Público	Caso confirmado por laboratorio - No activo (por tiempo de evolución)	Confirmado	6	2020-06-02	434	2020-12-17
1001084	F	70	A?os	Argentina	CABA	SIN ESPECIFICAR	CABA		2020-06-01	23		NO		NO		NO	2	Privado	Caso Descartado	Descartado	2	2020-06-01	0	2020-12-17
1001085	M	52	A?os	Argentina	Tucumán	Yerba Buena	Tucumán	2020-05-09	2020-06-01	23		NO		NO		NO	90	Público	Caso Descartado	Descartado	90	2020-06-02	119	2020-12-17
1001088	F	69	A?os	Argentina	Tucumán	Capital	Tucumán	2020-05-28	2020-06-01	23		NO		NO		NO	90	Público	Caso Descartado	Descartado	90	2020-05-29	84	2020-12-17
1001090	F	40	A?os	Argentina	Buenos Aires	Moreno	CABA		2020-06-01	23		NO		NO		NO	2	Privado	Caso Descartado	Descartado	6	2020-06-01	560	2020-12-17
1001092	F	13	A?os	Argentina	CABA	COMUNA 02	CABA	2020-05-29	2020-06-01	23		NO		NO		NO	2	Público	Caso sospechoso - Activo Internado - Sin muestra	Sospechoso	2		2	2020-12-17
1001093	M	39	A?os	Argentina	Buenos Aires	Pilar	Buenos Aires		2020-06-01	23		NO		NO		NO	6	Público	Caso Descartado	Descartado	6	2020-06-02	638	2020-12-17
1001094	M	43	A?os	Argentina	Santa Cruz	Deseado	Santa Cruz	2020-05-28	2020-06-01	23		NO		NO		NO	78	Público	Caso Descartado	Descartado	78	2020-06-01	14	2020-12-17
1001095	F	66	A?os	Argentina	Buenos Aires	Escobar	Buenos Aires	2020-05-31	2020-06-01	23	2020-06-01	NO		NO		NO	6	Público	Caso Descartado	Descartado	6	2020-06-01	252	2020-12-17
1001096	M	2	A?os	Argentina	Buenos Aires	Hurlingham	Buenos Aires	2020-05-31	2020-06-01	23		NO		NO		NO	6	Privado	Caso Descartado	Descartado	6	2020-06-02	408	2020-12-17
1001097	M	39	A?os	Argentina	Buenos Aires	Tres de Febrero	Buenos Aires	2020-05-26	2020-06-01	23		NO		NO		NO	6	Público	Caso Descartado	Descartado	6	2020-06-02	840	2020-12-17
1001098	M	26	A?os	Argentina	CABA	SIN ESPECIFICAR	CABA	2020-05-27	2020-06-01	23	2020-05-30	NO		NO		NO	2	Privado	Caso confirmado por laboratorio - Activo Internado	Confirmado	2	2020-05-30	0	2020-12-17
1001099	M	35	A?os	Argentina	Buenos Aires	Lomas de Zamora	Buenos Aires	2020-05-27	2020-06-01	23		NO		NO		NO	6	Privado	Caso Descartado	Descartado	6	2020-06-03	490	2020-12-17
1001100	F	27	A?os	Argentina	Buenos Aires	Tigre	Buenos Aires		2020-06-01	23		NO		NO		NO	6	Privado	Caso Descartado	Descartado	6	2020-06-02	805	2020-12-17
1001101	F	56	A?os	SIN ESPECIFICAR	Buenos Aires	Quilmes	Buenos Aires	2020-05-18	2020-06-01	23		NO		NO		NO	6	Público	Caso Descartado	Descartado	6	2020-06-02	658	2020-12-17
1001102	F	83	A?os	Argentina	Buenos Aires	Quilmes	Buenos Aires	2020-05-28	2020-06-01	23		NO		NO		NO	6	Privado	Caso confirmado por laboratorio - No Activo por criterio de laboratorio	Confirmado	6	2020-07-07	658	2020-12-17
1001103	F	23	A?os	Argentina	Buenos Aires	La Matanza	Buenos Aires		2020-06-01	23		NO		NO		NO	6	Privado	Caso Descartado	Descartado	6	2020-06-02	427	2020-12-17
1001105	F	17	A?os	Argentina	Santa Cruz	Deseado	Santa Cruz	2020-05-28	2020-06-01	23	2020-05-30	SI	2020-05-30	NO		NO	78	Público	Caso Descartado	Descartado	78	2020-06-02	14	2020-12-17
1001107	F	33	A?os	Argentina	Córdoba	Capital	Córdoba		2020-06-01	23		NO		NO		NO	14	Público	Caso Descartado	Descartado	14	2020-06-01	14	2020-12-17
1001108	F	67	A?os	Argentina	Chaco	San Fernando	Chaco	2020-05-29	2020-06-01	23		NO		NO		NO	22	Público	Caso Descartado	Descartado	22	2020-06-02	140	2020-12-17
1001109	F	68	A?os	Argentina	Neuquén	Confluencia	Neuquén	2020-05-30	2020-06-01	23	2020-05-31	NO		NO		NO	58	Público	Caso confirmado por laboratorio - No Activo por criterio de laboratorio	Confirmado	58	2020-06-01	35	2020-12-17
1001110	F	35	A?os	Argentina	Córdoba	Capital	Córdoba		2020-06-01	23		NO		NO		NO	14	Privado	Caso Descartado	Descartado	14	2020-05-28	14	2020-12-17
1001112	M	7	A?os	Argentina	Buenos Aires	Tigre	CABA		2020-06-01	23		NO		NO		NO	2	Privado	Caso Descartado	Descartado	6	2020-06-02	805	2020-12-17
1001113	F	61	A?os	Argentina	Corrientes	Capital	Corrientes		2020-06-01	23		NO		NO		NO	18	Público	Caso Descartado	Descartado	18	2020-06-01	21	2020-12-17
1001115	F	4	A?os	Argentina	Chaco	San Fernando	Chaco	2020-05-29	2020-06-01	23		NO		NO		NO	22	Público	Caso Descartado	Descartado	22	2020-06-02	140	2020-12-17
1001116	M	54	A?os	Argentina	Córdoba	Capital	Córdoba	2020-05-29	2020-06-01	23		NO		NO		NO	14	Privado	Caso Descartado	Descartado	14	2020-05-30	14	2020-12-17
1001117	F	37	A?os	Argentina	CABA	COMUNA 04	CABA		2020-06-01	23		NO		NO		NO	2	Privado	Caso confirmado por laboratorio - No activo (por tiempo de evolución)	Confirmado	2	2020-06-01	4	2020-12-17
1001118	F	49	A?os	Argentina	CABA	COMUNA 12	Buenos Aires		2020-06-01	23		NO		NO		NO	6	Privado	Caso Descartado	Descartado	2	2020-06-02	12	2020-12-17
1001119	F	13	A?os	Argentina	CABA	COMUNA 08	CABA	2020-05-31	2020-06-01	23	2020-05-31	NO		NO		NO	2	Público	Caso Descartado	Descartado	2	2020-05-31	8	2020-12-17
1001120	M	22	A?os	Argentina	CABA	SIN ESPECIFICAR	CABA		2020-06-01	23		NO		NO		NO	2	Privado	Caso Descartado	Descartado	2	2020-06-01	0	2020-12-17
1001121	M	30	A?os	Argentina	CABA	COMUNA 06	CABA		2020-06-01	23		NO		NO		NO	2	Público	Caso Descartado	Descartado	2	2020-06-01	6	2020-12-17
1001122	M	42	A?os	Argentina	Buenos Aires	Ezeiza	Buenos Aires		2020-06-01	23		NO		NO		NO	6	Público	Caso Descartado	Descartado	6	2020-06-02	270	2020-12-17
1001125	F	37	A?os	Argentina	Córdoba	Capital	Córdoba	2020-05-31	2020-06-01	23	2020-05-31	NO		NO		NO	14	Privado	Caso Descartado	Descartado	14	2020-06-01	14	2020-12-17
1001126	M	78	A?os	Argentina	CABA	SIN ESPECIFICAR	CABA	2020-05-29	2020-06-01	23	2020-05-29	SI	2020-05-29	NO		NO	2	Privado	Caso Descartado	Descartado	2	2020-06-03	0	2020-12-17
1001127	F	57	A?os	Argentina	Corrientes	Saladas	Corrientes	2020-05-28	2020-06-01	23	2020-06-01	NO		SI	2020-06-04	NO	18	Público	Caso Descartado	Descartado	18	2020-06-01	126	2020-12-17
1001128	F	46	A?os	Argentina	Buenos Aires	Almirante Brown	Buenos Aires		2020-06-01	23		NO		NO		NO	6	Público	Caso confirmado por laboratorio - No activo (por tiempo de evolución)	Confirmado	6	2020-06-12	28	2020-12-17
1001129	M	38	A?os	Argentina	Córdoba	Capital	Córdoba	2020-05-27	2020-06-01	23		NO		NO		NO	14	Privado	Caso Descartado	Descartado	14	2020-06-01	14	2020-12-17
1001130	F	13	A?os	Argentina	Mendoza	Godoy Cruz	Mendoza		2020-06-01	23		NO		NO		NO	50	Privado	Caso sospechoso - No Activo - Sin muestra	Sospechoso	50		21	2020-12-17
1001131	F	18	A?os	Argentina	Buenos Aires	La Plata	Buenos Aires	2020-05-22	2020-06-01	23		NO		NO		NO	6	Privado	Caso confirmado por laboratorio - No activo (por tiempo de evolución)	Confirmado	6	2020-06-02	441	2020-12-17
1001132	M	39	A?os	Argentina	Santa Fe	Rosario	Córdoba		2020-06-01	23		NO		NO		NO	14	Público	Caso Descartado	Descartado	82	2020-06-02	84	2020-12-17
1001133	F	27	A?os	Argentina	Buenos Aires	Hurlingham	Buenos Aires	2020-05-31	2020-06-01	23		NO		NO		NO	6	Privado	Caso Descartado	Descartado	6	2020-06-02	408	2020-12-17
1001135	F	56	A?os	Argentina	CABA	SIN ESPECIFICAR	CABA	2020-05-30	2020-06-01	23	2020-06-01	NO		NO		NO	2	Privado	Caso Descartado	Descartado	2	2020-06-01	0	2020-12-17
1001136	M	38	A?os	Argentina	Buenos Aires	Florencio Varela	CABA		2020-06-01	23		NO		NO		NO	2	Privado	Caso confirmado por laboratorio - No activo (por tiempo de evolución)	Confirmado	6	2020-05-30	274	2020-12-17
1001137	F	29	A?os	Argentina	CABA	COMUNA 10	CABA		2020-06-01	23		NO		NO		NO	2	Privado	Caso confirmado por laboratorio - No activo (por tiempo de evolución)	Confirmado	2	2020-05-30	10	2020-12-17
1001138	F	45	A?os	Argentina	Córdoba	Punilla	Córdoba	2020-05-27	2020-06-01	23		NO		NO		NO	14	Privado	Caso Descartado	Descartado	14	2020-06-01	91	2020-12-17
1001139	M	34	A?os	Argentina	Córdoba	Capital	Córdoba	2020-05-27	2020-06-01	23		NO		NO		NO	14	Público	Caso Descartado	Descartado	14	2020-06-01	14	2020-12-17
1001141	M	44	A?os	Argentina	Buenos Aires	Almirante Brown	Buenos Aires	2020-06-01	2020-06-01	23		NO		NO		NO	6	Privado	Caso Descartado	Descartado	6	2020-06-03	28	2020-12-17
1001143	F	31	A?os	Argentina	CABA	COMUNA 06	CABA	2020-05-29	2020-06-01	23		NO		NO		NO	2	Público	Caso Descartado	Descartado	2	2020-06-02	6	2020-12-17
1001144	F	26	A?os	Argentina	Córdoba	Capital	Córdoba		2020-06-01	23		NO		NO		NO	14	Público	Caso confirmado por laboratorio - No activo (por tiempo de evolución)	Confirmado	14	2020-10-03	14	2020-12-17
1001145	M	34	A?os	Argentina	CABA	SIN ESPECIFICAR	CABA		2020-06-01	23		NO		NO		NO	2	Privado	Caso Descartado	Descartado	2	2020-06-01	0	2020-12-17
1001146	M	84	A?os	Argentina	Buenos Aires	San Nicolás	Buenos Aires	2020-05-31	2020-06-01	23		NO		NO		NO	6	Privado	Caso Descartado	Descartado	6	2020-06-03	763	2020-12-17
1001147	M	47	A?os	Argentina	CABA	SIN ESPECIFICAR	Buenos Aires		2020-06-01	23		NO		NO		NO	6	Privado	Caso Descartado	Descartado	2	2020-06-02	0	2020-12-17
1001148	M	35	A?os	Argentina	Buenos Aires	Quilmes	Buenos Aires	2020-05-30	2020-06-01	23		NO		NO		NO	6	Público	Caso Descartado	Descartado	6	2020-06-02	658	2020-12-17
1001150	M	65	A?os	Argentina	Córdoba	Capital	Córdoba	2020-05-23	2020-06-01	23	2020-06-01	SI	2020-06-01	NO		SI	14	Público	Caso Descartado	Descartado	14	2020-06-02	14	2020-12-17
1001151	F	33	A?os	Argentina	Córdoba	Capital	Córdoba	2020-05-27	2020-06-01	23		NO		NO		NO	14	Privado	Caso Descartado	Descartado	14	2020-06-01	14	2020-12-17
1001152	NR	43	A?os	Argentina	Buenos Aires	Lanús	Buenos Aires	2020-05-29	2020-06-01	23		NO		NO		NO	6	Público	Caso Descartado	Descartado	6	2020-06-01	434	2020-12-17
1001153	M	33	A?os	Argentina	Buenos Aires	La Plata	Buenos Aires		2020-06-01	23		NO		NO		NO	6	Público	Caso Descartado	Descartado	6	2020-06-02	441	2020-12-17
1001154	F	33	A?os	Argentina	Buenos Aires	La Plata	CABA	2020-05-25	2020-06-01	23		NO		NO		NO	2	Privado	Caso confirmado por laboratorio - No Activo por criterio de laboratorio	Confirmado	6	2020-05-30	441	2020-12-17
1001155	F	54	A?os	Argentina	Córdoba	Capital	Córdoba	2020-05-27	2020-06-01	23		NO		NO		NO	14	Privado	Caso Descartado	Descartado	14	2020-05-28	14	2020-12-17
1001156	M	90	A?os	Argentina	Buenos Aires	Pilar	Buenos Aires	2020-05-31	2020-06-01	23	2020-06-01	NO		NO		NO	6	Público	Caso Descartado	Descartado	6	2020-06-02	638	2020-12-17
1001157	M	1	A?os	Argentina	Chaco	San Fernando	Chaco	2020-05-31	2020-06-01	23		NO		NO		NO	22	Público	Caso Descartado	Descartado	22	2020-06-02	140	2020-12-17
1001158	M	11	A?os	Argentina	Buenos Aires	Moreno	CABA	2020-05-28	2020-06-01	23		NO		NO		NO	2	Público	Caso sospechoso - Activo Internado - Sin muestra	Sospechoso	6		560	2020-12-17
1001160	M	40	A?os	Argentina	Córdoba	Capital	Córdoba	2020-05-24	2020-06-01	23		NO		NO		NO	14	Público	Caso Descartado	Descartado	14	2020-06-01	14	2020-12-17
1001162	M	70	A?os	Argentina	Buenos Aires	José C. Paz	Buenos Aires	2020-05-31	2020-06-01	23		NO		NO		NO	6	Público	Caso sospechoso - No Activo - Sin muestra	Sospechoso	6		412	2020-12-17
1001164	M	25	A?os	Argentina	Buenos Aires	Lanús	Buenos Aires	2020-05-27	2020-06-01	23		NO		NO		NO	6	Público	Caso confirmado por laboratorio - No activo (por tiempo de evolución)	Confirmado	6	2020-06-01	434	2020-12-17
1001165	F	35	A?os	Argentina	Santa Fe	La Capital	Santa Fe	2020-05-24	2020-06-01	23		NO		NO		NO	82	Público	Caso Descartado	Descartado	82	2020-06-01	63	2020-12-17
1001167	F	30	A?os	Argentina	Buenos Aires	Lomas de Zamora	Buenos Aires		2020-06-01	23		NO		NO		NO	6	Privado	Caso Descartado	Descartado	6	2020-06-02	490	2020-12-17
1001169	F	47	A?os	Argentina	Córdoba	Capital	Córdoba		2020-06-01	23		NO		NO		NO	14	Público	Caso Descartado	Descartado	14	2020-06-01	14	2020-12-17
1001170	F	40	A?os	Argentina	CABA	SIN ESPECIFICAR	CABA		2020-06-01	23		NO		NO		NO	2	Público	Caso Descartado	Descartado	2	2020-05-31	0	2020-12-17
1001171	M	59	A?os	SIN ESPECIFICAR	Córdoba	Río Cuarto	Córdoba	2020-05-30	2020-06-01	23		NO		NO		NO	14	Privado	Caso confirmado por laboratorio - No activo (por tiempo de evolución)	Confirmado	14	2020-08-30	98	2020-12-17
1001172	M	65	A?os	Argentina	CABA	SIN ESPECIFICAR	CABA	2020-05-29	2020-06-01	23	2020-05-29	SI	2020-05-29	NO		NO	2	Privado	Caso Descartado	Descartado	2	2020-06-03	0	2020-12-17
1001173	M	29	A?os	Argentina	Córdoba	Capital	Córdoba	2020-05-25	2020-06-01	23		NO		NO		NO	14	Privado	Caso Descartado	Descartado	14	2020-05-29	14	2020-12-17
1001174	M	56	A?os	Argentina	Santa Fe	Vera	Santa Fe	2020-05-22	2020-06-01	23	2020-05-30	NO		NO		NO	82	Público	Caso Descartado	Descartado	82	2020-06-01	133	2020-12-17
1001175	M	16	A?os	Argentina	CABA	COMUNA 01	CABA		2020-06-01	23	2020-06-11	NO		NO		NO	2	Público	Caso Descartado	Descartado	2	2020-06-01	1	2020-12-17
1001176	F	27	A?os	SIN ESPECIFICAR	Buenos Aires	Lomas de Zamora	Buenos Aires	2020-05-30	2020-06-01	23		NO		NO		NO	6	Público	Caso Descartado	Descartado	6	2020-06-03	490	2020-12-17
1001177	M	26	A?os	Argentina	Buenos Aires	Esteban Echeverría	CABA	2020-05-26	2020-06-01	23		NO		NO		NO	2	Público	Caso confirmado por laboratorio - Activo Internado	Confirmado	6	2020-05-31	260	2020-12-17
1001178	M	77	A?os	Argentina	Córdoba	Capital	Córdoba	2020-05-31	2020-06-01	23	2020-05-31	SI	2020-05-31	NO		NO	14	Público	Caso Descartado	Descartado	14	2020-06-01	14	2020-12-17
1001181	M	27	A?os	Argentina	CABA	COMUNA 03	CABA		2020-06-01	23		NO		NO		NO	2	Privado	Caso Descartado	Descartado	2	2020-05-29	3	2020-12-17
1001182	F	1	A?os	Argentina	Buenos Aires	Merlo	CABA		2020-06-01	23		NO		NO		NO	2	Privado	Caso Descartado	Descartado	6	2020-05-30	539	2020-12-17
1001183	M	27	A?os	Argentina	Buenos Aires	Mercedes	Buenos Aires	2020-05-25	2020-06-01	23		NO		NO		NO	6	Privado	Caso Descartado	Descartado	6	2020-06-03	532	2020-12-17
1001184	F	69	A?os	Argentina	Buenos Aires	Campana	Buenos Aires	2020-06-01	2020-06-01	23		NO		NO		NO	6	Privado	Caso Descartado	Descartado	6	2020-06-02	126	2020-12-17
1001185	F	62	A?os	Argentina	CABA	SIN ESPECIFICAR	CABA		2020-06-01	23		NO		NO		NO	2	Privado	Caso Descartado	Descartado	2	2020-06-01	0	2020-12-17
1001186	M	39	A?os	Argentina	Buenos Aires	General Pueyrredón	Buenos Aires		2020-06-01	23		NO		NO		NO	6	Privado	Caso Descartado	Descartado	6	2020-06-01	357	2020-12-17
1001187	F	32	A?os	Argentina	Buenos Aires	Moreno	CABA		2020-06-01	23		NO		NO		NO	2	Público	Caso Descartado	Descartado	6	2020-05-29	560	2020-12-17
1001188	F	58	A?os	Argentina	Córdoba	Capital	Córdoba	2020-05-30	2020-06-01	23		NO		NO		NO	14	Privado	Caso Descartado	Descartado	14	2020-06-01	14	2020-12-17
1001189	F	31	A?os	Argentina	CABA	COMUNA 06	CABA	2020-05-29	2020-06-01	23	2020-05-30	NO		NO		NO	2	Privado	Caso Descartado	Descartado	2	2020-06-03	6	2020-12-17
1001190	F	43	A?os	Argentina	Santa Fe	Rosario	Santa Fe		2020-06-01	23		NO		NO		NO	82	Privado	Caso Descartado	Descartado	82	2020-05-28	84	2020-12-17
1001191	M	1	A?os	Argentina	Buenos Aires	Luján	Buenos Aires	2020-05-30	2020-06-01	23		NO		NO		NO	6	Privado	Caso Descartado	Descartado	6	2020-06-03	497	2020-12-17
1001194	F	34	A?os	Argentina	CABA	COMUNA 13	CABA		2020-06-01	23		NO		NO		NO	2	Privado	Caso Descartado	Descartado	2	2020-06-01	13	2020-12-17
1001195	F	43	A?os	Argentina	Buenos Aires	La Plata	Buenos Aires	2020-05-25	2020-06-01	23		NO		NO		NO	6	Público	Caso Descartado	Descartado	6	2020-06-01	441	2020-12-17
1001197	M	86	A?os	Argentina	Santa Fe	Las Colonias	Santa Fe	2020-05-28	2020-06-01	23	2020-05-30	SI	2020-05-30	NO		NO	82	Público	Caso Descartado	Descartado	82	2020-06-01	70	2020-12-17
1001198	F	60	A?os	Argentina	CABA	SIN ESPECIFICAR	CABA	2020-05-28	2020-06-01	23	2020-06-01	NO		NO		NO	2	Privado	Caso confirmado por laboratorio - No Activo por criterio de laboratorio	Confirmado	2	2020-06-01	0	2020-12-17
1001202	M	76	A?os	Argentina	Córdoba	Capital	Córdoba	2020-05-29	2020-06-01	23	2020-06-01	SI	2020-06-01	NO		SI	14	Público	Caso Descartado	Descartado	14	2020-06-01	14	2020-12-17
1001204	M	70	A?os	Argentina	Buenos Aires	Berazategui	Buenos Aires	2020-05-22	2020-06-01	23		NO		SI	2020-06-06	NO	6	Privado	Caso confirmado por laboratorio - Fallecido	Confirmado	6	2020-06-01	91	2020-12-17
1001205	M	34	A?os	Argentina	Buenos Aires	Berazategui	Buenos Aires		2020-06-01	23		NO		NO		NO	6	Privado	Caso confirmado por laboratorio - No Activo por criterio de laboratorio	Confirmado	6	2020-07-07	91	2020-12-17
1001209	F	28	A?os	Argentina	Buenos Aires	Quilmes	Buenos Aires	2020-05-28	2020-06-01	23		NO		NO		NO	6	Público	Caso Descartado	Descartado	6	2020-06-02	658	2020-12-17
1001210	F	20	A?os	Argentina	Buenos Aires	Malvinas Argentinas	Buenos Aires	2020-06-01	2020-06-01	23		NO		NO		NO	6	Público	Caso sospechoso - No Activo - Sin muestra	Sospechoso	6		515	2020-12-17
1001212	F	46	A?os	Argentina	Buenos Aires	Pilar	Buenos Aires	2020-05-31	2020-06-01	23		NO		NO		NO	6	Público	Caso confirmado por laboratorio - No activo (por tiempo de evolución)	Confirmado	6	2020-06-02	638	2020-12-17
1001213	M	70	A?os	Argentina	Buenos Aires	Escobar	Buenos Aires	2020-05-31	2020-06-01	23	2020-06-01	NO		NO		NO	6	Público	Caso Descartado	Descartado	6	2020-06-01	252	2020-12-17
1001215	M	39	A?os	Argentina	Corrientes	Capital	Corrientes		2020-06-01	23		NO		NO		NO	18	Público	Caso Descartado	Descartado	18	2020-06-01	21	2020-12-17
1001216	M	9	A?os	Argentina	Córdoba	Capital	Córdoba		2020-06-01	23		NO		NO		NO	14	Público	Caso Descartado	Descartado	14	2020-06-01	14	2020-12-17
1001217	F	85	A?os	Argentina	Buenos Aires	Suipacha	Buenos Aires	2020-06-01	2020-06-01	23	2020-06-01	SI	2020-06-01	NO		NO	6	Público	Caso Descartado	Descartado	6	2020-06-03	784	2020-12-17
1001218	F	31	A?os	Argentina	Córdoba	Capital	Córdoba	2020-05-29	2020-06-01	23		NO		NO		NO	14	Privado	Caso Descartado	Descartado	14	2020-05-29	14	2020-12-17
1001220	F	40	A?os	Argentina	Buenos Aires	La Plata	Buenos Aires	2020-05-30	2020-06-01	23	2020-05-31	NO		NO		NO	6	Público	Caso Descartado	Descartado	6	2020-06-01	441	2020-12-17
1001221	M	35	A?os	Argentina	Santa Fe	Rosario	Santa Fe		2020-06-01	23		NO		NO		NO	82	Privado	Caso Descartado	Descartado	82	2020-05-29	84	2020-12-17
1001222	M	58	A?os	Argentina	Buenos Aires	Coronel de Marina L. Rosales	Buenos Aires	2020-05-26	2020-06-01	23	2020-06-01	NO		NO		NO	6	Público	Caso Descartado	Descartado	6	2020-06-01	182	2020-12-17
1001223	M	3	A?os	Argentina	CABA	COMUNA 14	CABA	2020-05-28	2020-06-01	23		NO		NO		NO	2	Público	Caso Descartado	Descartado	2	2020-05-29	14	2020-12-17
1001229	M	50	A?os	Argentina	Corrientes	Capital	Corrientes		2020-06-01	23		NO		NO		NO	18	Público	Caso Descartado	Descartado	18	2020-04-24	21	2020-12-17
1001232	M	48	A?os	Argentina	Córdoba	Capital	Córdoba	2020-05-31	2020-06-01	23		NO		NO		NO	14	Privado	Caso Descartado	Descartado	14	2020-06-01	14	2020-12-17
1001233	F	34	A?os	Argentina	CABA	SIN ESPECIFICAR	CABA		2020-06-01	23		NO		NO		NO	2	Público	Caso Descartado	Descartado	2	2020-06-01	0	2020-12-17
1001234	F	28	A?os	Argentina	CABA	COMUNA 05	CABA		2020-06-01	23		NO		NO		NO	2	Privado	Caso Descartado	Descartado	2	2020-06-01	5	2020-12-17
1001236	F	46	A?os	Argentina	Buenos Aires	Campana	Buenos Aires	2020-06-01	2020-06-01	23		NO		NO		NO	6	Privado	Caso Descartado	Descartado	6	2020-06-02	126	2020-12-17
1001237	M	55	A?os	Argentina	Buenos Aires	Almirante Brown	CABA		2020-06-01	23	2020-05-31	SI	2020-05-31	NO		NO	2	Privado	Caso Descartado	Descartado	6	2020-06-02	28	2020-12-17
1001238	F	34	A?os	Argentina	Tucumán	Yerba Buena	Tucumán		2020-06-01	23		NO		NO		NO	90	Público	Caso Descartado	Descartado	90	2020-05-28	119	2020-12-17
1001239	F	78	A?os	Argentina	Chaco	San Fernando	Chaco		2020-06-01	23	2020-06-01	NO		NO		NO	22	Público	Caso confirmado por laboratorio - Activo Internado	Confirmado	22	2020-06-08	140	2020-12-17
1001240	M	47	A?os	Argentina	Neuquén	Confluencia	Neuquén	2020-05-30	2020-06-01	23		NO		NO		NO	58	Público	Caso Descartado	Descartado	58	2020-06-01	35	2020-12-17
1001241	F	45	A?os	Argentina	Buenos Aires	Almirante Brown	Buenos Aires		2020-06-01	23		NO		NO		NO	6	Privado	Caso Descartado	Descartado	6	2020-06-02	28	2020-12-17
1001242	M	77	A?os	Argentina	Buenos Aires	Quilmes	CABA		2020-06-01	23	2020-05-31	SI	2020-05-31	NO		NO	2	Privado	Caso Descartado	Descartado	6	2020-06-02	658	2020-12-17
1001243	M	1	A?os	Argentina	Chaco	San Fernando	Chaco	2020-05-30	2020-06-01	23		NO		NO		NO	22	Público	Caso sospechoso - No Activo - Con muestra sin resultado concluyente	Sospechoso	22		140	2020-12-17
1001245	F	23	A?os	Argentina	Buenos Aires	Avellaneda	CABA		2020-06-01	23		NO		NO		NO	2	Público	Caso Descartado	Descartado	6	2020-06-01	35	2020-12-17
1001246	M	45	A?os	Argentina	Santa Cruz	Deseado	Santa Cruz	2020-05-30	2020-06-01	23		NO		NO		NO	78	Público	Caso Descartado	Descartado	78	2020-06-02	14	2020-12-17
1001247	M	7	A?os	Argentina	CABA	SIN ESPECIFICAR	CABA	2020-05-25	2020-06-01	23		NO		NO		NO	2	Público	Caso Descartado	Descartado	2	2020-05-29	0	2020-12-17
1001249	F	81	A?os	Argentina	Buenos Aires	Pilar	Buenos Aires	2020-05-30	2020-06-01	23	2020-06-01	NO		NO		NO	6	Público	Caso confirmado por laboratorio - No Activo por criterio de laboratorio	Confirmado	6	2020-06-01	638	2020-12-17
1001250	F	43	A?os	Argentina	Santa Fe	Rosario	Santa Fe		2020-06-01	23		NO		NO		NO	82	Privado	Caso Descartado	Descartado	82	2020-05-29	84	2020-12-17
1001251	F	22	A?os	Argentina	Córdoba	Capital	Córdoba	2020-05-26	2020-06-01	23		NO		NO		NO	14	Privado	Caso Descartado	Descartado	14	2020-05-28	14	2020-12-17
1001252	F	5	A?os	Argentina	Buenos Aires	Almirante Brown	Buenos Aires	2020-05-31	2020-06-01	23		NO		NO		NO	6	Público	Caso Descartado	Descartado	6	2020-06-02	28	2020-12-17
1001253	M	49	A?os	Argentina	Buenos Aires	Tres de Febrero	Buenos Aires	2020-05-26	2020-06-01	23		NO		NO		NO	6	Privado	Caso confirmado por laboratorio - Activo Internado	Confirmado	6	2020-06-02	840	2020-12-17
1001254	F	49	A?os	Argentina	Buenos Aires	Lomas de Zamora	CABA		2020-06-01	23		NO		NO		NO	2	Privado	Caso Descartado	Descartado	6	2020-05-29	490	2020-12-17
1001255	F	68	A?os	Argentina	Buenos Aires	Merlo	Buenos Aires		2020-06-01	23		NO		NO		NO	6	Privado	Caso Descartado	Descartado	6	2020-06-06	539	2020-12-17
1001256	M	50	A?os	Argentina	Buenos Aires	Pilar	Buenos Aires		2020-06-01	23		NO		NO		NO	6	Público	Caso Descartado	Descartado	6	2020-06-02	638	2020-12-17
1001257	M	37	A?os	Argentina	Buenos Aires	Morón	Buenos Aires	2020-05-30	2020-06-01	23		NO		NO		NO	6	Privado	Caso confirmado por laboratorio - No Activo por criterio de laboratorio	Confirmado	6	2020-06-01	568	2020-12-17
1001258	F	30	A?os	Argentina	Buenos Aires	Rojas	Buenos Aires	2020-09-29	2020-06-01	23		NO		NO		NO	6	Público	Caso Descartado	Descartado	6	2020-06-03	686	2020-12-17
1001260	F	22	A?os	Argentina	Santa Fe	General Obligado	Santa Fe	2020-05-30	2020-06-01	23		NO		NO		NO	82	Público	Caso Descartado	Descartado	82	2020-06-02	49	2020-12-17
1001261	M	3	A?os	Argentina	Tucumán	Famaillá	Tucumán	2020-05-31	2020-06-01	23		NO		NO		NO	90	Público	Caso Descartado	Descartado	90	2020-06-02	28	2020-12-17
1001262	NR	31	A?os	Argentina	Buenos Aires	Lomas de Zamora	Buenos Aires	2020-05-29	2020-06-01	23		NO		NO		NO	6	Privado	Caso Descartado	Descartado	6	2020-06-02	490	2020-12-17
1001263	F	35	A?os	Argentina	CABA	SIN ESPECIFICAR	CABA		2020-06-01	23		NO		NO		NO	2	Privado	Caso Descartado	Descartado	2	2020-08-27	0	2020-12-17
1001264	F	65	A?os	Argentina	CABA	SIN ESPECIFICAR	CABA	2020-05-30	2020-06-01	23	2020-05-30	NO		NO		NO	2	Privado	Caso Descartado	Descartado	2	2020-06-01	0	2020-12-17
1001265	M	70	A?os	Argentina	Buenos Aires	Malvinas Argentinas	Buenos Aires	2020-05-27	2020-06-01	23	2020-06-01	NO		SI	2020-06-12	NO	6	Público	Caso confirmado por laboratorio - Fallecido	Confirmado	6	2020-06-03	515	2020-12-17
1001267	F	45	A?os	SIN ESPECIFICAR	Buenos Aires	Campana	Buenos Aires		2020-06-01	23		NO		NO		NO	6	Privado	Caso Descartado	Descartado	6	2020-06-02	126	2020-12-17
1001269	M	44	A?os	Argentina	Santa Fe	Rosario	Santa Fe		2020-06-01	23		NO		NO		NO	82	Privado	Caso Descartado	Descartado	82	2020-05-29	84	2020-12-17
1001270	M	46	A?os	Argentina	Buenos Aires	La Plata	Buenos Aires	2020-05-24	2020-06-01	23	2020-06-01	NO		NO		NO	6	Público	Caso confirmado por laboratorio - Activo Internado	Confirmado	6	2020-06-01	441	2020-12-17
1001272	F	69	A?os	Argentina	Chaco	San Fernando	Chaco	2020-05-28	2020-06-01	23		NO		NO		NO	22	Público	Caso confirmado por laboratorio - No activo (por tiempo de evolución)	Confirmado	22	2020-06-03	140	2020-12-17
1001273	F	88	A?os	Argentina	Santa Fe	San Lorenzo	Santa Fe		2020-06-01	23		NO		NO		NO	82	Privado	Caso Descartado	Descartado	82	2020-06-01	119	2020-12-17
1001274	M	34	A?os	Argentina	Buenos Aires	Lomas de Zamora	Buenos Aires	2020-05-28	2020-06-01	23		NO		NO		NO	6	Público	Caso Descartado	Descartado	6	2020-06-02	490	2020-12-17
1001275	M	40	A?os	Argentina	Buenos Aires	Lomas de Zamora	Buenos Aires	2020-05-30	2020-06-01	23		NO		NO		NO	6	Público	Caso Descartado	Descartado	6	2020-06-03	490	2020-12-17
1001276	F	37	A?os	Argentina	CABA	SIN ESPECIFICAR	CABA		2020-06-01	23		NO		NO		NO	2	Público	Caso Descartado	Descartado	2	2020-06-01	0	2020-12-17
1001278	M	27	A?os	Argentina	CABA	COMUNA 06	CABA	2020-05-31	2020-06-01	23		NO		NO		NO	2	Privado	Caso Descartado	Descartado	2	2020-06-01	6	2020-12-17
1001279	F	38	A?os	Argentina	Buenos Aires	La Matanza	Buenos Aires	2020-05-29	2020-06-01	23		NO		NO		NO	6	Privado	Caso Descartado	Descartado	6	2020-06-02	427	2020-12-17
1001280	M	61	A?os	Argentina	Chubut	Escalante	Chubut	2020-05-15	2020-06-01	23	2020-06-01	NO		NO		NO	26	Privado	Caso Descartado	Descartado	26	2020-06-01	21	2020-12-17
1001281	F	40	A?os	Argentina	CABA	COMUNA 14	CABA		2020-06-01	23		NO		NO		NO	2	Público	Caso Descartado	Descartado	2	2020-05-29	14	2020-12-17
1001282	F	2	A?os	Argentina	Buenos Aires	La Matanza	Buenos Aires	2020-05-30	2020-06-01	23		NO		NO		NO	6	Privado	Caso Descartado	Descartado	6	2020-06-01	427	2020-12-17
1001284	F	46	A?os	Argentina	Buenos Aires	Campana	Buenos Aires		2020-06-01	23		NO		NO		NO	6	Privado	Caso Descartado	Descartado	6	2020-06-02	126	2020-12-17
1001285	M	59	A?os	Argentina	Corrientes	Capital	Corrientes		2020-06-01	23		NO		NO		NO	18	Público	Caso Descartado	Descartado	18	2020-06-01	21	2020-12-17
1001286	M	59	A?os	Argentina	CABA	SIN ESPECIFICAR	CABA	2020-05-29	2020-06-01	23		NO		NO		NO	2	Público	Caso confirmado por laboratorio - No activo (por tiempo de evolución)	Confirmado	2	2020-06-01	0	2020-12-17
1001287	F	46	A?os	Argentina	Buenos Aires	Pilar	Buenos Aires		2020-06-01	23		NO		NO		NO	6	Público	Caso Descartado	Descartado	6	2020-06-02	638	2020-12-17
1001288	F	38	A?os	Argentina	Buenos Aires	Florencio Varela	Buenos Aires		2020-06-01	23		NO		NO		NO	6	Privado	Caso Descartado	Descartado	6	2020-06-02	274	2020-12-17
1001289	M	72	A?os	Argentina	Santa Fe	San Lorenzo	Santa Fe		2020-06-01	23		NO		NO		NO	82	Privado	Caso Descartado	Descartado	82	2020-06-01	119	2020-12-17
1001290	M	44	A?os	Argentina	Buenos Aires	Escobar	Buenos Aires	2020-06-01	2020-06-01	23		NO		NO		NO	6	Privado	Caso Descartado	Descartado	6	2020-06-01	252	2020-12-17
1001291	F	30	A?os	Argentina	CABA	SIN ESPECIFICAR	CABA	2020-05-28	2020-06-01	23		NO		NO		NO	2	Público	Caso Descartado	Descartado	2	2020-06-01	0	2020-12-17
1001293	F	56	A?os	Argentina	Buenos Aires	Quilmes	Buenos Aires	2020-05-26	2020-06-01	23		NO		NO		NO	6	Público	Caso confirmado por laboratorio - No activo (por tiempo de evolución)	Confirmado	6	2020-06-02	658	2020-12-17
1001294	F	44	A?os	Argentina	Buenos Aires	La Plata	Buenos Aires	2020-05-31	2020-06-01	23		NO		NO		NO	6	Privado	Caso Descartado	Descartado	6	2020-06-02	441	2020-12-17
1001295	M	74	A?os	Argentina	Buenos Aires	Vicente López	CABA	2020-05-28	2020-06-01	23	2020-05-28	SI	2020-05-28	NO		NO	2	Privado	Caso Descartado	Descartado	6	2020-06-03	861	2020-12-17
1001296	M	60	A?os	Argentina	CABA	SIN ESPECIFICAR	CABA	2020-05-31	2020-06-01	23	2020-05-31	NO		NO		NO	2	Privado	Caso Descartado	Descartado	2	2020-06-02	0	2020-12-17
1001297	F	52	A?os	Argentina	CABA	SIN ESPECIFICAR	CABA	2020-05-31	2020-06-01	23		NO		NO		NO	2	Público	Caso confirmado por laboratorio - Activo Internado	Confirmado	2	2020-06-01	0	2020-12-17
1001298	F	28	A?os	Argentina	Buenos Aires	Moreno	Buenos Aires	2020-05-29	2020-06-01	23		NO		NO		NO	6	Privado	Caso confirmado por laboratorio - No Activo por criterio de laboratorio	Confirmado	6	2020-06-14	560	2020-12-17
1001299	F	47	A?os	Argentina	Buenos Aires	Escobar	Buenos Aires	2020-05-31	2020-06-01	23		NO		NO		NO	6	Público	Caso sospechoso - Activo Internado - Con muestra sin resultado concluyente	Sospechoso	6		252	2020-12-17
1001300	F	26	A?os	Argentina	CABA	SIN ESPECIFICAR	CABA		2020-06-01	23		NO		NO		NO	2	Privado	Caso Descartado	Descartado	2	2020-06-01	0	2020-12-17
1001303	F	35	A?os	Argentina	CABA	COMUNA 01	CABA	2020-05-29	2020-06-01	23		NO		NO		NO	2	Público	Caso Descartado	Descartado	2	2020-06-01	1	2020-12-17
1001305	M	1	A?os	Argentina	Santa Fe	Rosario	Santa Fe		2020-06-01	23		NO		NO		NO	82	Privado	Caso Descartado	Descartado	82	2020-06-01	84	2020-12-17
1001306	F	60	A?os	Argentina	Buenos Aires	Campana	Buenos Aires		2020-06-01	23		NO		NO		NO	6	Privado	Caso Descartado	Descartado	6	2020-06-02	126	2020-12-17
1001307	F	41	A?os	Argentina	Buenos Aires	Berazategui	Buenos Aires	2020-05-31	2020-06-01	23	2020-05-31	NO		NO		NO	6	Privado	Caso Descartado	Descartado	6	2020-06-01	91	2020-12-17
1001308	F	45	A?os	Argentina	Tucumán	Famaillá	Tucumán		2020-06-01	23		NO		NO		NO	90	Público	Caso Descartado	Descartado	90	2020-06-02	28	2020-12-17
1001309	F	18	A?os	Argentina	Buenos Aires	Esteban Echeverría	Buenos Aires	2020-05-25	2020-06-01	23		NO		NO		NO	6	Público	Caso Descartado	Descartado	6	2020-06-03	260	2020-12-17
1001310	F	48	A?os	Argentina	Santa Fe	Rosario	Santa Fe		2020-06-01	23		NO		NO		NO	82	Privado	Caso Descartado	Descartado	82	2020-06-01	84	2020-12-17
1001311	M	39	A?os	Argentina	Buenos Aires	Moreno	Buenos Aires	2020-05-28	2020-06-01	23		NO		NO		NO	6	Privado	Caso Descartado	Descartado	6	2020-06-01	560	2020-12-17
1001312	M	60	A?os	SIN ESPECIFICAR	Santa Fe	Vera	Santa Fe	2020-05-24	2020-06-01	23	2020-05-28	NO		NO		NO	82	Público	Caso Descartado	Descartado	82	2020-06-01	133	2020-12-17
1001314	M	32	A?os	Argentina	Buenos Aires	Escobar	Buenos Aires		2020-06-01	23		NO		NO		NO	6	Público	Caso Descartado	Descartado	6	2020-06-02	252	2020-12-17
1001315	F	47	A?os	Argentina	CABA	SIN ESPECIFICAR	CABA	2020-05-31	2020-06-01	23	2020-06-01	NO		NO		NO	2	Privado	Caso confirmado por laboratorio - Activo Internado	Confirmado	2	2020-06-01	0	2020-12-17
1001316	M	23	A?os	Argentina	Buenos Aires	San Vicente	Buenos Aires	2020-05-22	2020-06-01	23		NO		NO		NO	6	Público	Caso confirmado por laboratorio - No Activo por criterio de laboratorio	Confirmado	6	2020-06-02	778	2020-12-17
1001318	F	40	A?os	Argentina	Entre Ríos	Concordia	Santa Fe		2020-06-01	23		NO		NO		NO	82	Privado	Caso Descartado	Descartado	30	2020-05-29	15	2020-12-17
1001319	M	39	A?os	Argentina	Mendoza	Godoy Cruz	Jujuy		2020-06-01	23		NO		NO		NO	38	Público	Caso Descartado	Descartado	50	2020-05-24	21	2020-12-17
1001320	M	29	A?os	Argentina	Corrientes	San Luis del Palmar	Corrientes	2020-05-04	2020-06-01	23	2020-05-04	NO		NO		NO	18	Público	Caso Descartado	Descartado	18	2020-04-24	140	2020-12-17
1001321	F	7	A?os	Argentina	Buenos Aires	Merlo	Buenos Aires	2020-05-28	2020-06-01	23		NO		NO		NO	6	Público	Caso Descartado	Descartado	6	2020-06-02	539	2020-12-17
1001323	F	18	A?os	Argentina	Buenos Aires	La Matanza	Buenos Aires	2020-05-28	2020-06-01	23		NO		NO		NO	6	Privado	Caso confirmado por laboratorio - No activo (por tiempo de evolución)	Confirmado	6	2020-06-01	427	2020-12-17
1001324	M	30	A?os	Argentina	Chaco	San Fernando	Chaco		2020-06-01	23		NO		NO		NO	22	Público	Caso Descartado	Descartado	22	2020-06-03	140	2020-12-17
1001325	F	50	A?os	Argentina	Buenos Aires	San Fernando	Buenos Aires	2020-06-01	2020-06-01	23		NO		NO		NO	6	Privado	Caso Descartado	Descartado	6	2020-06-01	749	2020-12-17
1001326	M	54	A?os	Argentina	CABA	SIN ESPECIFICAR	CABA	2020-05-25	2020-06-01	23	2020-06-01	SI	2020-06-03	NO		NO	2	Público	Caso confirmado por laboratorio - No Activo por criterio de laboratorio	Confirmado	2	2020-06-02	0	2020-12-17
1001327	F	31	A?os	Argentina	Buenos Aires	Campana	Buenos Aires		2020-06-01	23		NO		NO		NO	6	Privado	Caso Descartado	Descartado	6	2020-06-02	126	2020-12-17
1001328	M	28	A?os	Argentina	Buenos Aires	Lomas de Zamora	Buenos Aires	2020-05-26	2020-06-01	23	2020-06-01	NO		NO		NO	6	Público	Caso Descartado	Descartado	6	2020-06-04	490	2020-12-17
1001329	F	41	A?os	Argentina	Buenos Aires	Almirante Brown	Buenos Aires	2020-05-30	2020-06-01	23		NO		NO		NO	6	Privado	Caso confirmado por laboratorio - No activo (por tiempo de evolución)	Confirmado	6	2020-09-26	28	2020-12-17
1001330	M	39	A?os	Argentina	San Juan	25 de Mayo	Jujuy		2020-06-01	23		NO		NO		NO	38	Público	Caso Descartado	Descartado	70	2020-05-24	126	2020-12-17
1001331	F	63	A?os	Argentina	Santa Fe	San Lorenzo	Santa Fe		2020-06-01	23		NO		NO		NO	82	Privado	Caso Descartado	Descartado	82	2020-06-01	119	2020-12-17
1001332	M	67	A?os	Argentina	Corrientes	San Luis del Palmar	Corrientes	2020-04-24	2020-06-01	23	2020-04-27	NO		NO		NO	18	Público	Caso Descartado	Descartado	18	2020-06-01	140	2020-12-17
1001333	F	18	A?os	Argentina	Buenos Aires	Malvinas Argentinas	Buenos Aires	2020-06-01	2020-06-01	23		NO		NO		NO	6	Público	Caso Descartado	Descartado	6	2020-07-07	515	2020-12-17
1001336	F	31	A?os	Argentina	Chaco	San Fernando	Chaco		2020-06-01	23		NO		NO		NO	22	Público	Caso Descartado	Descartado	22	2020-06-03	140	2020-12-17
1001338	M	93	A?os	Argentina	Córdoba	Capital	Córdoba	2020-05-30	2020-06-01	23	2020-06-01	SI	2020-06-01	NO		NO	14	Privado	Caso Descartado	Descartado	14	2020-06-02	14	2020-12-17
1001340	F	10	Meses	Argentina	Chaco	Comandante Fernández	Chaco	2020-05-28	2020-06-01	23		NO		NO		NO	22	Público	Caso Descartado	Descartado	22	2020-06-02	21	2020-12-17
